# Supplementary material for: (E)-N-(3,4-Dimethoxy­pheneth­yl)-3-methoxy­but-2-enamide
Source: Acta Crystallogr Sect E Struct Rep Online. 2010 Jan 23;66(Pt 2):o432. doi: 10.1107/S1600536810001972 (PMC2979806; doi:10.1107/S1600536810001972)
Supplement: Supplementary file 1 [file e-66-0o432-sup1.cif]

##############################################################################
###                                                                        ###
###        Electronic paper (Acta Crystallographica Section E)             ###
###                                                                        ###
##############################################################################
#                                                                            #
# This CIF contains the data in a paper accepted for publication in Acta     #
# Crystallographica Section E. It conforms to the requirements of Notes      #
# for Authors for Section E, and has been peer reviewed under the auspices   #
# of the IUCr Commission on Journals.                                        #
#                                                                            #
# Full details of the Crystallographic Information File format               #
# are given in the paper "The Crystallographic Information File (CIF):       #
# a New Standard Archive File for Crystallography" by S. R. Hall, F. H.      #
# Allen and I. D. Brown [Acta Cryst. (1991), A47, 655-685].                  #
#                                                                            #
# The current version of the core CIF dictionary is obtainable from          #
# ftp://ftp.iucr.org/pub/cif_core.dic. The current version number is 2.4.    #
#                                                                            #
# Software is freely available for graphical display of the structure(s) in  #
# this CIF.  For information consult the CIF home page http://www.iucr.org/  #
# cif/home.html                                                              #
#                                                                            #
# This file may be used for bona fide research purposes within the           #
# scientific community so long as proper attribution is given to the journal # 
# article from which it was obtained.                                        #
#                                                                            #
##############################################################################
                                             
data_I
_audit_creation_method     SHELXL-97
_chemical_name_systematic
;
(<i>E</i>)-<i>N</i>-(3,4-Dimethoxyphenethyl)-3-methoxybut-2-enamide
;
_chemical_name_common     ?
_chemical_formula_moiety     'C15 H21 N O4'
_chemical_formula_sum     'C15 H21 N O4'
_chemical_formula_iupac     'C15 H21 N O4'
_chemical_formula_weight     279.33
_chemical_melting_point     ?
_symmetry_cell_setting     Monoclinic
_symmetry_space_group_name_H-M     'P 21/c'
_symmetry_space_group_name_Hall     '-P 2ybc'
loop_
    _symmetry_equiv_pos_as_xyz
    'x, y, z'
    '-x, y+1/2, -z+1/2'
    '-x, -y, -z'
    'x, -y-1/2, z-1/2'
_cell_length_a     12.509(3)
_cell_length_b     14.930(3)
_cell_length_c     8.2998(17)
_cell_angle_alpha     90.00
_cell_angle_beta     107.59(3)
_cell_angle_gamma     90.00
_cell_volume     1477.5(5)
_cell_formula_units_Z     4
_cell_measurement_reflns_used     4588
_cell_measurement_theta_min     1.3639
_cell_measurement_theta_max     27.4844
_cell_measurement_temperature     173(2)
_exptl_crystal_description     rod
_exptl_crystal_colour     colorless
_exptl_crystal_size_max     0.30
_exptl_crystal_size_mid     0.20
_exptl_crystal_size_min     0.15
_exptl_crystal_density_diffrn     1.256
_exptl_crystal_density_meas     ?
_exptl_crystal_density_method     'not measured'
_exptl_crystal_F_000     600
_exptl_absorpt_coefficient_mu     0.091
_exptl_absorpt_correction_type     multi-scan
_exptl_absorpt_process_details     '(CrystalClear; Rigaku, 2007)'
_exptl_absorpt_correction_T_min     0.9733
_exptl_absorpt_correction_T_max     0.9865
_exptl_special_details
;
;
_diffrn_ambient_temperature     173(2)
_diffrn_radiation_type     MoK\a
_diffrn_radiation_wavelength     0.71073
_diffrn_radiation_source     'Sealed Tube'
_diffrn_radiation_monochromator     'Graphite Monochromator'
_diffrn_measurement_device_type     'Rigaku Mercury CCD/AFC'
_diffrn_measurement_method     '\f and \w'
_diffrn_detector_area_resol_mean     ?
_diffrn_reflns_number     10754
_diffrn_reflns_av_R_equivalents     0.0492
_diffrn_reflns_av_sigmaI/netI     0.0349
_diffrn_reflns_theta_min     2.73
_diffrn_reflns_theta_max     25.01
_diffrn_reflns_theta_full     25.01
_diffrn_measured_fraction_theta_max     0.998
_diffrn_measured_fraction_theta_full     0.998
_diffrn_reflns_limit_h_min     -14
_diffrn_reflns_limit_h_max     14
_diffrn_reflns_limit_k_min     -17
_diffrn_reflns_limit_k_max     17
_diffrn_reflns_limit_l_min     -9
_diffrn_reflns_limit_l_max     8
_diffrn_standards_number     0
_diffrn_standards_interval_count     .
_diffrn_standards_interval_time     .
_diffrn_standards_decay_%     ?
_refine_special_details
;
Refinement of <i>F</i>^2^ against ALL reflections. The weighted <i>R</i>-factor
<i>wR</i> and goodness of fit <i>S</i> are based on <i>F</i>^2^, conventional
<i>R</i>-factors <i>R</i> are based on <i>F</i>, with <i>F</i> set to zero for
negative <i>F</i>^2^. The threshold expression of <i>F</i>^2^ >
\s(<i>F</i>^2^) is used only for calculating <i>R</i>-factors(gt) <i>etc</i>.
and is not relevant to the choice of reflections for refinement.
<i>R</i>-factors based on <i>F</i>^2^ are statistically about twice as large
as those based on <i>F</i>, and <i>R</i>- factors based on ALL data will be
even larger.
;
_reflns_number_total     2591
_reflns_number_gt     2435
_reflns_threshold_expression     I>2sigma(I)
_refine_ls_structure_factor_coef     Fsqd
_refine_ls_matrix_type     full
_refine_ls_R_factor_all     0.0630
_refine_ls_R_factor_gt     0.0586
_refine_ls_wR_factor_gt     0.1301
_refine_ls_wR_factor_ref     0.1331
_refine_ls_goodness_of_fit_ref     1.176
_refine_ls_restrained_S_all     1.176
_refine_ls_number_reflns     2591
_refine_ls_number_parameters     181
_refine_ls_number_restraints     0
_refine_ls_hydrogen_treatment     constr
_refine_ls_weighting_scheme     calc
_refine_ls_weighting_details
         'calc w=1/[\s^2^(Fo^2^)+(0.0450P)^2^+0.6856P] where P=(Fo^2^+2Fc^2^)/3'
_atom_sites_solution_hydrogens     geom
_atom_sites_solution_primary     direct
_atom_sites_solution_secondary     difmap
_refine_ls_shift/su_max     0.000
_refine_ls_shift/su_mean     0.000
_refine_diff_density_max     0.163
_refine_diff_density_min     -0.183
_refine_ls_extinction_method     none
_refine_ls_extinction_coef     ?
loop_
    _atom_type_symbol
    _atom_type_description
    _atom_type_scat_dispersion_real
    _atom_type_scat_dispersion_imag
    _atom_type_scat_source
    'C' 'C' 0.0033 0.0016
                         'International Tables Vol C Tables 4.2.6.8 and 6.1.1.4'
    'H' 'H' 0.0000 0.0000
                         'International Tables Vol C Tables 4.2.6.8 and 6.1.1.4'
    'N' 'N' 0.0061 0.0033
                         'International Tables Vol C Tables 4.2.6.8 and 6.1.1.4'
    'O' 'O' 0.0106 0.0060
                         'International Tables Vol C Tables 4.2.6.8 and 6.1.1.4'
_computing_data_collection     'CrystalClear (Rigaku, 2007)'
_computing_cell_refinement     'CrystalClear (Rigaku, 2007)'
_computing_data_reduction     'CrystalClear (Rigaku, 2007)'
_computing_structure_solution     'SHELXS97 (Sheldrick, 2008)'
_computing_structure_refinement     'SHELXL97 (Sheldrick, 2008)'
_computing_molecular_graphics     'SHELXL97 (Sheldrick, 2008)'
_computing_publication_material     'SHELXTL (Sheldrick, 2008)'
loop_
    _atom_site_type_symbol
    _atom_site_label
    _atom_site_fract_x
    _atom_site_fract_y
    _atom_site_fract_z
    _atom_site_U_iso_or_equiv
    _atom_site_adp_type
    _atom_site_calc_flag
    _atom_site_refinement_flags
    _atom_site_occupancy
    _atom_site_disorder_assembly
    _atom_site_disorder_group
    O O1 1.17428(12) 0.48028(10) 0.66017(19) 0.0356(4) Uani d . 1 . .
    O O2 1.16017(13) 0.30958(10) 0.6857(2) 0.0446(4) Uani d . 1 . .
    O O3 0.57963(13) 0.16546(10) 0.56367(18) 0.0352(4) Uani d . 1 . .
    O O4 0.36035(13) 0.06101(10) 0.8340(2) 0.0417(4) Uani d . 1 . .
    N N1 0.62813(14) 0.26957(12) 0.7715(2) 0.0308(4) Uani d . 1 . .
    H H1A 0.6128 0.2920 0.8601 0.037 Uiso calc R 1 . .
    C C1 0.91080(17) 0.37551(15) 0.8108(3) 0.0303(5) Uani d . 1 . .
    C C2 0.99168(17) 0.32078(14) 0.7740(3) 0.0320(5) Uani d . 1 . .
    H H2A 0.9871 0.2576 0.7838 0.038 Uiso calc R 1 . .
    C C3 1.07767(17) 0.35758(14) 0.7239(3) 0.0307(5) Uani d . 1 . .
    C C4 1.08529(16) 0.45083(14) 0.7088(2) 0.0285(5) Uani d . 1 . .
    C C5 1.00533(18) 0.50451(14) 0.7431(3) 0.0321(5) Uani d . 1 . .
    H H5A 1.0093 0.5677 0.7322 0.038 Uiso calc R 1 . .
    C C6 0.91870(18) 0.46703(15) 0.7936(3) 0.0331(5) Uani d . 1 . .
    H H6A 0.8642 0.5050 0.8167 0.040 Uiso calc R 1 . .
    C C7 1.1604(2) 0.21485(16) 0.7102(3) 0.0484(6) Uani d . 1 . .
    H H7A 1.2231 0.1881 0.6793 0.073 Uiso calc R 1 . .
    H H7B 1.0896 0.1895 0.6390 0.073 Uiso calc R 1 . .
    H H7C 1.1688 0.2019 0.8292 0.073 Uiso calc R 1 . .
    C C8 1.1861(2) 0.57474(15) 0.6482(3) 0.0379(5) Uani d . 1 . .
    H H8A 1.2524 0.5878 0.6126 0.057 Uiso calc R 1 . .
    H H8B 1.1948 0.6022 0.7587 0.057 Uiso calc R 1 . .
    H H8C 1.1192 0.5992 0.5650 0.057 Uiso calc R 1 . .
    C C9 0.81715(17) 0.33412(16) 0.8642(3) 0.0342(5) Uani d . 1 . .
    H H9A 0.7954 0.3757 0.9418 0.041 Uiso calc R 1 . .
    H H9B 0.8445 0.2781 0.9271 0.041 Uiso calc R 1 . .
    C C10 0.71449(17) 0.31312(15) 0.7155(3) 0.0316(5) Uani d . 1 . .
    H H10A 0.6843 0.3693 0.6557 0.038 Uiso calc R 1 . .
    H H10B 0.7364 0.2735 0.6351 0.038 Uiso calc R 1 . .
    C C11 0.57000(16) 0.19712(14) 0.6969(3) 0.0283(5) Uani d . 1 . .
    C C12 0.49832(17) 0.15920(14) 0.7913(3) 0.0304(5) Uani d . 1 . .
    H H12A 0.5082 0.1820 0.9017 0.036 Uiso calc R 1 . .
    C C13 0.42041(17) 0.09551(14) 0.7360(3) 0.0321(5) Uani d . 1 . .
    C C14 0.3818(2) 0.05392(18) 0.5650(3) 0.0500(7) Uani d . 1 . .
    H H14A 0.4248 0.0788 0.4944 0.075 Uiso calc R 1 . .
    H H14B 0.3019 0.0667 0.5129 0.075 Uiso calc R 1 . .
    H H14C 0.3933 -0.0110 0.5751 0.075 Uiso calc R 1 . .
    C C15 0.3837(2) 0.09322(19) 1.0043(3) 0.0500(7) Uani d . 1 . .
    H H15A 0.3349 0.0627 1.0594 0.075 Uiso calc R 1 . .
    H H15B 0.3700 0.1579 1.0026 0.075 Uiso calc R 1 . .
    H H15C 0.4623 0.0811 1.0669 0.075 Uiso calc R 1 . .
loop_
    _atom_site_aniso_label
    _atom_site_aniso_U_11
    _atom_site_aniso_U_22
    _atom_site_aniso_U_33
    _atom_site_aniso_U_12
    _atom_site_aniso_U_13
    _atom_site_aniso_U_23
    O1 0.0300(8) 0.0331(8) 0.0494(9) -0.0036(6) 0.0206(7) 0.0028(7)
    O2 0.0372(9) 0.0326(9) 0.0727(12) 0.0074(7) 0.0298(8) 0.0031(8)
    O3 0.0398(9) 0.0370(9) 0.0334(9) -0.0040(7) 0.0180(7) -0.0029(7)
    O4 0.0338(9) 0.0372(9) 0.0607(11) -0.0059(7) 0.0242(8) 0.0051(8)
    N1 0.0318(10) 0.0340(10) 0.0330(9) -0.0074(8) 0.0193(8) -0.0034(8)
    C1 0.0255(11) 0.0361(12) 0.0296(11) -0.0041(9) 0.0087(8) -0.0002(9)
    C2 0.0300(11) 0.0301(12) 0.0365(12) 0.0005(9) 0.0109(9) 0.0042(9)
    C3 0.0244(10) 0.0324(12) 0.0369(12) 0.0027(9) 0.0116(9) 0.0016(9)
    C4 0.0230(10) 0.0332(11) 0.0301(11) -0.0028(8) 0.0092(8) 0.0003(9)
    C5 0.0319(11) 0.0270(11) 0.0399(12) -0.0020(9) 0.0147(9) -0.0024(9)
    C6 0.0291(11) 0.0347(12) 0.0401(12) 0.0000(9) 0.0173(9) -0.0043(9)
    C7 0.0537(16) 0.0342(13) 0.0615(16) 0.0135(11) 0.0237(13) 0.0057(12)
    C8 0.0401(13) 0.0358(13) 0.0407(13) -0.0122(10) 0.0165(10) -0.0027(10)
    C9 0.0303(12) 0.0414(13) 0.0341(12) -0.0049(10) 0.0144(9) 0.0021(10)
    C10 0.0304(11) 0.0358(12) 0.0320(12) -0.0059(9) 0.0147(9) 0.0019(9)
    C11 0.0240(10) 0.0298(11) 0.0331(12) 0.0011(9) 0.0115(9) 0.0029(9)
    C12 0.0294(11) 0.0322(12) 0.0318(11) -0.0025(9) 0.0125(9) 0.0018(9)
    C13 0.0244(10) 0.0278(11) 0.0476(13) 0.0024(9) 0.0164(9) 0.0042(9)
    C14 0.0434(14) 0.0491(15) 0.0623(17) -0.0151(12) 0.0235(12) -0.0199(13)
    C15 0.0445(15) 0.0637(17) 0.0492(15) -0.0082(12) 0.0252(12) 0.0135(13)
_geom_special_details
;
All e.s.d.'s (except the e.s.d. in the dihedral angle between two l.s. planes)
are estimated using the full covariance matrix. The cell e.s.d.'s are taken
into account individually in the estimation of e.s.d.'s in distances, angles
and torsion angles; correlations between e.s.d.'s in cell parameters are only
used when they are defined by crystal symmetry. An approximate (isotropic)
treatment of cell e.s.d.'s is used for estimating e.s.d.'s involving l.s.
planes.
;
loop_
    _geom_bond_atom_site_label_1
    _geom_bond_atom_site_label_2
    _geom_bond_site_symmetry_2
    _geom_bond_distance
    _geom_bond_publ_flag
    O1 C4 . 1.366(2) ?
    O1 C8 . 1.425(3) ?
    O2 C3 . 1.370(2) ?
    O2 C7 . 1.429(3) ?
    O3 C11 . 1.241(2) ?
    O4 C13 . 1.364(2) ?
    O4 C15 . 1.436(3) ?
    N1 C11 . 1.345(3) ?
    N1 C10 . 1.453(2) ?
    N1 H1A . 0.8800 ?
    C1 C6 . 1.380(3) ?
    C1 C2 . 1.404(3) ?
    C1 C9 . 1.505(3) ?
    C2 C3 . 1.379(3) ?
    C2 H2A . 0.9500 ?
    C3 C4 . 1.404(3) ?
    C4 C5 . 1.377(3) ?
    C5 C6 . 1.392(3) ?
    C5 H5A . 0.9500 ?
    C6 H6A . 0.9500 ?
    C7 H7A . 0.9800 ?
    C7 H7B . 0.9800 ?
    C7 H7C . 0.9800 ?
    C8 H8A . 0.9800 ?
    C8 H8B . 0.9800 ?
    C8 H8C . 0.9800 ?
    C9 C10 . 1.521(3) ?
    C9 H9A . 0.9900 ?
    C9 H9B . 0.9900 ?
    C10 H10A . 0.9900 ?
    C10 H10B . 0.9900 ?
    C11 C12 . 1.471(3) ?
    C12 C13 . 1.339(3) ?
    C12 H12A . 0.9500 ?
    C13 C14 . 1.490(3) ?
    C14 H14A . 0.9800 ?
    C14 H14B . 0.9800 ?
    C14 H14C . 0.9800 ?
    C15 H15A . 0.9800 ?
    C15 H15B . 0.9800 ?
    C15 H15C . 0.9800 ?
loop_
    _geom_angle_atom_site_label_1
    _geom_angle_atom_site_label_2
    _geom_angle_atom_site_label_3
    _geom_angle_site_symmetry_1
    _geom_angle_site_symmetry_3
    _geom_angle
    _geom_angle_publ_flag
    C4 O1 C8 . . 116.74(16) ?
    C3 O2 C7 . . 117.00(18) ?
    C13 O4 C15 . . 118.37(18) ?
    C11 N1 C10 . . 124.27(17) ?
    C11 N1 H1A . . 117.9 ?
    C10 N1 H1A . . 117.9 ?
    C6 C1 C2 . . 118.36(19) ?
    C6 C1 C9 . . 121.55(19) ?
    C2 C1 C9 . . 120.1(2) ?
    C3 C2 C1 . . 120.8(2) ?
    C3 C2 H2A . . 119.6 ?
    C1 C2 H2A . . 119.6 ?
    O2 C3 C2 . . 124.9(2) ?
    O2 C3 C4 . . 114.96(18) ?
    C2 C3 C4 . . 120.15(19) ?
    O1 C4 C5 . . 125.55(19) ?
    O1 C4 C3 . . 115.39(18) ?
    C5 C4 C3 . . 119.06(19) ?
    C4 C5 C6 . . 120.6(2) ?
    C4 C5 H5A . . 119.7 ?
    C6 C5 H5A . . 119.7 ?
    C1 C6 C5 . . 121.0(2) ?
    C1 C6 H6A . . 119.5 ?
    C5 C6 H6A . . 119.5 ?
    O2 C7 H7A . . 109.5 ?
    O2 C7 H7B . . 109.5 ?
    H7A C7 H7B . . 109.5 ?
    O2 C7 H7C . . 109.5 ?
    H7A C7 H7C . . 109.5 ?
    H7B C7 H7C . . 109.5 ?
    O1 C8 H8A . . 109.5 ?
    O1 C8 H8B . . 109.5 ?
    H8A C8 H8B . . 109.5 ?
    O1 C8 H8C . . 109.5 ?
    H8A C8 H8C . . 109.5 ?
    H8B C8 H8C . . 109.5 ?
    C1 C9 C10 . . 112.77(17) ?
    C1 C9 H9A . . 109.0 ?
    C10 C9 H9A . . 109.0 ?
    C1 C9 H9B . . 109.0 ?
    C10 C9 H9B . . 109.0 ?
    H9A C9 H9B . . 107.8 ?
    N1 C10 C9 . . 111.08(17) ?
    N1 C10 H10A . . 109.4 ?
    C9 C10 H10A . . 109.4 ?
    N1 C10 H10B . . 109.4 ?
    C9 C10 H10B . . 109.4 ?
    H10A C10 H10B . . 108.0 ?
    O3 C11 N1 . . 122.13(18) ?
    O3 C11 C12 . . 124.53(19) ?
    N1 C11 C12 . . 113.31(18) ?
    C13 C12 C11 . . 126.0(2) ?
    C13 C12 H12A . . 117.0 ?
    C11 C12 H12A . . 117.0 ?
    C12 C13 O4 . . 122.6(2) ?
    C12 C13 C14 . . 128.0(2) ?
    O4 C13 C14 . . 109.43(19) ?
    C13 C14 H14A . . 109.5 ?
    C13 C14 H14B . . 109.5 ?
    H14A C14 H14B . . 109.5 ?
    C13 C14 H14C . . 109.5 ?
    H14A C14 H14C . . 109.5 ?
    H14B C14 H14C . . 109.5 ?
    O4 C15 H15A . . 109.5 ?
    O4 C15 H15B . . 109.5 ?
    H15A C15 H15B . . 109.5 ?
    O4 C15 H15C . . 109.5 ?
    H15A C15 H15C . . 109.5 ?
    H15B C15 H15C . . 109.5 ?
loop_
    _geom_torsion_atom_site_label_1
    _geom_torsion_atom_site_label_2
    _geom_torsion_atom_site_label_3
    _geom_torsion_atom_site_label_4
    _geom_torsion_site_symmetry_1
    _geom_torsion_site_symmetry_2
    _geom_torsion_site_symmetry_3
    _geom_torsion_site_symmetry_4
    _geom_torsion
    _geom_torsion_publ_flag
    C6 C1 C2 C3 . . . . 0.7(3) ?
    C9 C1 C2 C3 . . . . 179.61(19) ?
    C7 O2 C3 C2 . . . . -4.2(3) ?
    C7 O2 C3 C4 . . . . 175.8(2) ?
    C1 C2 C3 O2 . . . . 179.9(2) ?
    C1 C2 C3 C4 . . . . -0.1(3) ?
    C8 O1 C4 C5 . . . . 1.6(3) ?
    C8 O1 C4 C3 . . . . -178.34(18) ?
    O2 C3 C4 O1 . . . . -0.7(3) ?
    C2 C3 C4 O1 . . . . 179.31(18) ?
    O2 C3 C4 C5 . . . . 179.38(19) ?
    C2 C3 C4 C5 . . . . -0.6(3) ?
    O1 C4 C5 C6 . . . . -179.30(19) ?
    C3 C4 C5 C6 . . . . 0.6(3) ?
    C2 C1 C6 C5 . . . . -0.7(3) ?
    C9 C1 C6 C5 . . . . -179.60(19) ?
    C4 C5 C6 C1 . . . . 0.1(3) ?
    C6 C1 C9 C10 . . . . 89.1(3) ?
    C2 C1 C9 C10 . . . . -89.8(2) ?
    C11 N1 C10 C9 . . . . -134.8(2) ?
    C1 C9 C10 N1 . . . . 177.36(18) ?
    C10 N1 C11 O3 . . . . -5.9(3) ?
    C10 N1 C11 C12 . . . . 172.39(18) ?
    O3 C11 C12 C13 . . . . -11.6(3) ?
    N1 C11 C12 C13 . . . . 170.1(2) ?
    C11 C12 C13 O4 . . . . 177.17(19) ?
    C11 C12 C13 C14 . . . . -5.3(4) ?
    C15 O4 C13 C12 . . . . -1.4(3) ?
    C15 O4 C13 C14 . . . . -179.3(2) ?
loop_
    _geom_hbond_atom_site_label_D
    _geom_hbond_atom_site_label_H
    _geom_hbond_atom_site_label_A
    _geom_hbond_site_symmetry_A
    _geom_hbond_distance_DH
    _geom_hbond_distance_HA
    _geom_hbond_distance_DA
    _geom_hbond_angle_DHA
    N1 H1A O3 4_566 0.88 1.96 2.842(2) 176.4
    C15 H15A O1 4_466 0.98 2.48 3.434(3) 163.8
data_global
_journal_date_recd_electronic     2010-01-10
_journal_date_accepted     2010-01-15
_journal_name_full     'Acta Crystallographica, Section E'
_journal_year     2010
_journal_volume     66
_journal_issue      2
_journal_page_first     o432
_journal_page_last     o432
_journal_paper_category     QO
_journal_coeditor_code     HG2630
_publ_contact_author_name     'Xiang Li'
_publ_contact_author_address
;
Chemistry and Chemical Engineering Department,
Henan University of Urban Construction,
Pingdingshan 467044,
People's Republic of China
;
_publ_contact_author_email     lixiang_acta@yahoo.com.cn
_publ_contact_author_fax     '+86-375-2089044'
_publ_contact_author_phone     '+86-375-2089044'
_publ_section_title
;
(<i>E</i>)-<i>N</i>-(3,4-Dimethoxyphenethyl)-3-methoxybut-2-enamide
;
loop_
    _publ_author_name
    _publ_author_footnote
    _publ_author_address
    'Xiang Li' .
;
Chemistry and Chemical Engineering Department,
Henan University of Urban Construction,
Pingdingshan 467044,
People's Republic of China
;
