# Supplementary material for: (E)-N-(3,4-Dimethoxy­pheneth­yl)-3-methoxy­but-2-enamide
Source: Acta Crystallogr Sect E Struct Rep Online. 2010 Jan 23;66(Pt 2):o432. doi: 10.1107/S1600536810001972 (PMC2979806; doi:10.1107/S1600536810001972)
Supplement: Supplementary file 2 [file e-66-0o432-Isup2.hkl]

# 
# h,k,l, Fc-squared, Fo-squared, sigma(Fo-squared) and status flag 
# 
data_I
_shelx_title ' sa500 in P2(1)/c' 
_shelx_refln_list_code          4 
_shelx_F_calc_maximum      191.50 
_exptl_crystal_F_000       600.00 
_reflns_d_resolution_high  0.8407 
 
loop_ 
 _symmetry_equiv_pos_as_xyz 
 'x, y, z' 
 '-x, y+1/2, -z+1/2' 
 '-x, -y, -z' 
 'x, -y-1/2, z-1/2' 
 
_cell_length_a    12.5087 
_cell_length_b    14.9297 
_cell_length_c     8.2998 
_cell_angle_alpha  90.000 
_cell_angle_beta  107.594 
_cell_angle_gamma  90.000 
 
_shelx_F_squared_multiplier     1.000 
 
loop_ 
 _refln_index_h 
 _refln_index_k 
 _refln_index_l 
 _refln_F_squared_calc 
 _refln_F_squared_meas 
 _refln_F_squared_sigma 
 _refln_observed_status 
   2   0   0     2458.75     2141.58     56.60 o 
   3   0   0      571.11      491.59      7.84 o 
   4   0   0     9577.86     8412.64     55.85 o 
   5   0   0     5673.69     5355.62    140.23 o 
   6   0   0      234.92      213.42     11.77 o 
   7   0   0        3.28        9.72      2.35 o 
   8   0   0       72.60       66.26      8.15 o 
   9   0   0     1040.56     1103.79     55.12 o 
  10   0   0      556.04      595.30     28.45 o 
  11   0   0     1495.26     1615.08     30.41 o 
  12   0   0     1130.03     1204.83     26.66 o 
  13   0   0       58.18       55.11     10.02 o 
  14   0   0      305.03      273.02     44.00 o 
   2   1   0     2803.77     2522.51     25.14 o 
   3   1   0       19.69       12.54      0.82 o 
   4   1   0        8.26        9.68      1.03 o 
   5   1   0     1653.09     1610.23     24.04 o 
   6   1   0        2.77        6.08      1.32 o 
   7   1   0       29.59       14.24      3.63 o 
   8   1   0        8.73        8.04      1.53 o 
   9   1   0      215.65      203.32     10.30 o 
  10   1   0       84.36       96.36     10.46 o 
  11   1   0      125.37      120.75      8.29 o 
  12   1   0      297.32      346.41     12.93 o 
  13   1   0        9.33       12.05      4.12 o 
  14   1   0        4.62        5.05      3.23 o 
   0   2   0        0.38        1.34      0.93 o 
   1   2   0     1623.61     1524.21      8.70 o 
   2   2   0      151.11      135.27      3.32 o 
   3   2   0     1034.22      987.80      9.18 o 
   4   2   0      343.41      311.60      8.31 o 
   5   2   0        9.61        7.75      0.92 o 
   6   2   0       43.21       57.00      3.63 o 
   7   2   0     1014.65      966.72     17.98 o 
   8   2   0        0.87        7.29      2.31 o 
   9   2   0       49.57       47.29      6.46 o 
  10   2   0       89.59       98.11      8.70 o 
  11   2   0      178.63      178.06     12.25 o 
  12   2   0       14.68        8.30      3.84 o 
  13   2   0       31.78       27.43      4.19 o 
  14   2   0       33.06       32.62      5.57 o 
   1   3   0     2033.14     1847.88     20.07 o 
   2   3   0    20095.60    18423.80    250.98 o 
   3   3   0     4886.85     4729.22     32.47 o 
   4   3   0      128.56      131.66      4.46 o 
   5   3   0       26.23       32.76      2.52 o 
   6   3   0      786.71      791.56     15.82 o 
   7   3   0      745.82      716.62      8.56 o 
   8   3   0        1.58        5.91      2.08 o 
   9   3   0       85.11       71.44      4.07 o 
  10   3   0       37.08       27.45      5.71 o 
  11   3   0       12.60       18.58      2.56 o 
  12   3   0       23.65       17.34      5.12 o 
  13   3   0       85.84      100.27     10.62 o 
   0   4   0       16.97       19.14      2.50 o 
   1   4   0     1476.03     1344.40     13.28 o 
   2   4   0      403.15      421.86      6.91 o 
   3   4   0      152.06      165.28      5.39 o 
   4   4   0       40.06       28.70      1.62 o 
   5   4   0      512.50      529.62     11.79 o 
   6   4   0     1139.96     1203.60      8.98 o 
   7   4   0      126.74      148.05      7.92 o 
   8   4   0      149.22      132.65     11.99 o 
   9   4   0       15.10       11.33      2.13 o 
  10   4   0      121.81      129.88     10.65 o 
  11   4   0      114.31      144.23      9.07 o 
  12   4   0       23.16       15.63      4.04 o 
  13   4   0       75.94       81.72      5.70 o 
   1   5   0     2278.67     2312.20     18.54 o 
   2   5   0     1093.09     1060.02     13.82 o 
   3   5   0      583.83      581.50      7.67 o 
   4   5   0      508.08      531.35      7.91 o 
   5   5   0      131.81      131.09      5.99 o 
   6   5   0        9.85       10.05      1.76 o 
   7   5   0        0.15        5.75      1.53 o 
   8   5   0       90.26       93.53      7.76 o 
   9   5   0       49.73       54.82      3.68 o 
  10   5   0        0.26        6.42      4.96 o 
  11   5   0        0.89        5.26      2.22 o 
  12   5   0       86.60       60.75     10.72 o 
  13   5   0       26.22       26.37      4.78 o 
   0   6   0     1942.51     2152.94     35.30 o 
   1   6   0     1797.41     1802.15     24.66 o 
   2   6   0      829.36      882.11     17.53 o 
   3   6   0     1306.70     1374.66     18.84 o 
   4   6   0     1737.45     1856.89     25.26 o 
   5   6   0       12.24       12.58      1.56 o 
   6   6   0      340.35      388.22     15.82 o 
   7   6   0      836.50      918.30     20.21 o 
   8   6   0      176.87      218.11     10.09 o 
   9   6   0        7.34        6.53      2.43 o 
  10   6   0      152.76      160.95      7.23 o 
  11   6   0        0.86        7.17      1.85 o 
  12   6   0      396.43      427.27     24.79 o 
  13   6   0        2.47        7.98      1.65 o 
   1   7   0      296.97      333.00     12.57 o 
   2   7   0     1642.92     1735.13     21.55 o 
   3   7   0       76.86       67.92      4.88 o 
   4   7   0       55.82       65.54      4.77 o 
   5   7   0     1815.52     1875.97     15.84 o 
   6   7   0      165.19      149.34      7.04 o 
   7   7   0       10.12        8.88      2.16 o 
   8   7   0      179.57      187.17     11.94 o 
   9   7   0      272.24      268.05     15.86 o 
  10   7   0      379.11      381.72     16.19 o 
  11   7   0        0.56        7.08      2.08 o 
  12   7   0       26.45       38.82      5.19 o 
  13   7   0       11.35       10.62      4.73 o 
   0   8   0     3056.08     3192.61     59.25 o 
   1   8   0      676.20      694.66     12.83 o 
   2   8   0      117.31      122.10      3.57 o 
   3   8   0       21.80       21.59      2.07 o 
   4   8   0      149.83      139.52      8.03 o 
   5   8   0      205.35      195.73      7.83 o 
   6   8   0       58.89       40.99      3.53 o 
   7   8   0      127.38      131.56      8.48 o 
   8   8   0        9.38        9.94      2.41 o 
   9   8   0       66.63       71.98      6.82 o 
  10   8   0       10.30        9.19      2.45 o 
  11   8   0        4.46        8.59      2.30 o 
  12   8   0        2.39       13.33      3.30 o 
   1   9   0       10.68        8.91      1.14 o 
   2   9   0       65.99       58.16      4.20 o 
   3   9   0      330.12      353.17     13.73 o 
   4   9   0       14.54       16.84      1.79 o 
   5   9   0      229.85      244.16     13.68 o 
   6   9   0       18.21       24.70      3.22 o 
   7   9   0      140.33      158.02      9.64 o 
   8   9   0       17.44       16.45      4.28 o 
   9   9   0       99.90      109.29     10.82 o 
  10   9   0        2.55       10.12      2.78 o 
  11   9   0        5.31        7.94      2.42 o 
  12   9   0       52.04       49.23      5.96 o 
   0  10   0       14.57       16.56      4.38 o 
   1  10   0       69.12       56.88      7.39 o 
   2  10   0       64.08       67.03      4.50 o 
   3  10   0      138.52      141.41      5.85 o 
   4  10   0       73.70       66.25      7.27 o 
   5  10   0      377.38      399.89     15.20 o 
   6  10   0      141.98      150.82      8.16 o 
   7  10   0     1784.04     1871.85     65.28 o 
   8  10   0        5.88        5.70      1.54 o 
   9  10   0       16.00       12.74      2.80 o 
  10  10   0       29.28       19.27      6.47 o 
  11  10   0       20.72       15.97      3.73 o 
   1  11   0      121.09      142.83      7.80 o 
   2  11   0      347.46      380.71     21.95 o 
   3  11   0      168.09      197.63     14.34 o 
   4  11   0     1294.36     1315.31     33.72 o 
   5  11   0      200.90      200.82     16.98 o 
   6  11   0        4.31        4.10      1.46 o 
   7  11   0      349.89      362.15     17.18 o 
   8  11   0      383.26      426.47     19.13 o 
   9  11   0        6.37        9.85      2.58 o 
  10  11   0        0.98        3.58      1.67 o 
  11  11   0        3.22        9.48      2.56 o 
   0  12   0       84.89       92.38      6.70 o 
   1  12   0      198.30      220.04     20.93 o 
   2  12   0       37.59       42.68      3.85 o 
   3  12   0        4.43        3.75      1.64 o 
   4  12   0      324.29      347.15     14.25 o 
   5  12   0      534.18      581.95     15.14 o 
   6  12   0      352.84      382.87     21.65 o 
   7  12   0      124.76      125.00      8.54 o 
   8  12   0       18.82       20.88      3.33 o 
   9  12   0        0.55        5.72      4.65 o 
  10  12   0       52.57       52.75      8.68 o 
   1  13   0       63.30       49.60      4.63 o 
   2  13   0        0.04        5.32      1.39 o 
   3  13   0       58.40       54.93      8.24 o 
   4  13   0      166.67      165.18     20.08 o 
   5  13   0        6.45       10.78      2.11 o 
   6  13   0        8.89       12.59      2.63 o 
   7  13   0        3.46        7.47      2.12 o 
   8  13   0       14.82       18.78      3.14 o 
   9  13   0       15.18       12.01      3.25 o 
   0  14   0        3.10        4.56      1.88 o 
   1  14   0        1.73        5.37      3.29 o 
   2  14   0        4.73        6.62      2.70 o 
   3  14   0        0.01        5.67      2.00 o 
   4  14   0        5.27        6.39      2.78 o 
   5  14   0        4.51        5.81      3.31 o 
   6  14   0       56.11       63.99      9.39 o 
   7  14   0       47.62       66.75     11.51 o 
   8  14   0       15.99       12.27      3.06 o 
   1  15   0        7.41        3.95      1.74 o 
   2  15   0       19.77       11.67      4.81 o 
   3  15   0        1.28        4.59      2.49 o 
   4  15   0        0.56        3.34      1.93 o 
   5  15   0       28.11       26.68      4.12 o 
   6  15   0       38.40       51.60      4.53 o 
   7  15   0       16.25       14.22      3.12 o 
   0  16   0       10.93        3.27      1.93 o 
   1  16   0       90.38       89.96      8.70 o 
   2  16   0        5.46        4.30      4.98 o 
   3  16   0      150.92      142.87     10.65 o 
   4  16   0       11.64       12.04      4.11 o 
   5  16   0        0.06        4.07      1.76 o 
   6  16   0       35.43       31.47      9.62 o 
   1  17   0        0.11        1.03      1.40 o 
   2  17   0       12.28        3.94      1.33 o 
   3  17   0        2.02        7.23      2.27 o 
   4  17   0       12.21        9.34      2.78 o 
 -14   1   1        0.01        3.01      1.96 o 
 -13   1   1       71.27       77.08      8.94 o 
 -12   1   1        1.02        7.30      1.84 o 
 -11   1   1        3.34        6.94      2.04 o 
 -10   1   1       53.13       61.33      4.34 o 
  -9   1   1      338.00      342.24     15.30 o 
  -8   1   1      200.54      174.26      9.09 o 
  -7   1   1      198.44      218.12     12.79 o 
  -6   1   1      702.67      722.48     31.13 o 
  -5   1   1        3.69        3.89      0.76 o 
  -4   1   1     1411.76     1358.02     14.45 o 
  -3   1   1     1164.39     1105.92      9.72 o 
  -2   1   1     1954.26     1698.16     26.20 o 
  -1   1   1        7.13        9.36      0.78 o 
   0   1   1      358.74      287.64      7.12 o 
   1   1   1      240.91      233.17      3.60 o 
   2   1   1     6932.68     6841.51     66.15 o 
   3   1   1      158.41      151.95      3.85 o 
   4   1   1      739.44      770.18     15.34 o 
   5   1   1       16.11       22.49      1.71 o 
   6   1   1      760.48      766.64     20.11 o 
   7   1   1      951.49      954.17     28.23 o 
   8   1   1       19.27       16.18      2.38 o 
   9   1   1        1.49        5.28      2.23 o 
  10   1   1        0.67        3.44      1.28 o 
  11   1   1      102.19      118.58      8.03 o 
  12   1   1        0.23        5.46      3.02 o 
  13   1   1       33.74       25.56      5.16 o 
 -14   2   1       37.64       32.34      4.50 o 
 -13   2   1      357.51      321.80     12.94 o 
 -12   2   1        2.22        6.31      1.97 o 
 -11   2   1      904.29      967.15     21.55 o 
 -10   2   1      122.04      119.65      7.60 o 
  -9   2   1        3.01        5.67      2.14 o 
  -8   2   1      179.46      135.68     22.43 o 
  -7   2   1        9.78       15.13      1.57 o 
  -6   2   1      359.42      381.63      7.41 o 
  -5   2   1     1101.49     1144.07     14.35 o 
  -4   2   1      232.72      214.00      6.36 o 
  -3   2   1      952.80      893.08      9.70 o 
  -2   2   1        1.04        2.51      0.63 o 
  -1   2   1     7428.45     6861.01     21.47 o 
   0   2   1      450.79      415.44     17.84 o 
   1   2   1    23697.68    22585.80    120.83 o 
   2   2   1      782.56      711.61      8.73 o 
   3   2   1     3426.90     3272.35     21.87 o 
   4   2   1      556.15      549.33      8.72 o 
   5   2   1     1134.46     1099.03     25.70 o 
   6   2   1       10.91        6.82      1.05 o 
   7   2   1       88.62       94.38      7.71 o 
   8   2   1       49.81       62.59      5.86 o 
   9   2   1      119.91       93.43      9.82 o 
  10   2   1       21.32       21.53      5.02 o 
  11   2   1      235.55      270.18     13.94 o 
  12   2   1       45.62       42.49      4.96 o 
  13   2   1      427.03      425.90     31.18 o 
 -14   3   1        2.07        8.41      2.49 o 
 -13   3   1        2.34        7.10      1.92 o 
 -12   3   1      335.93      348.44     19.63 o 
 -11   3   1      515.04      519.88     17.17 o 
 -10   3   1       44.75       52.12      4.03 o 
  -9   3   1       41.17       44.65      6.05 o 
  -8   3   1      112.85      105.10      6.46 o 
  -7   3   1      811.21      733.35     13.82 o 
  -6   3   1        0.57        3.23      0.98 o 
  -5   3   1      526.06      574.79     10.70 o 
  -4   3   1       47.21       45.82      3.19 o 
  -3   3   1     3972.22     3795.16     28.35 o 
  -2   3   1      871.65      822.27      8.45 o 
  -1   3   1     1241.11     1050.20      7.71 o 
   0   3   1     1278.46     1238.88     10.58 o 
   1   3   1      773.50      728.64      9.57 o 
   2   3   1      680.62      654.63      7.03 o 
   3   3   1      504.47      491.64      6.00 o 
   4   3   1       91.99       95.47      3.93 o 
   5   3   1     1184.00     1236.33     15.51 o 
   6   3   1       81.35       81.31      5.50 o 
   7   3   1       23.29       25.86      2.78 o 
   8   3   1      548.34      583.05     18.36 o 
   9   3   1       30.85       28.87      2.55 o 
  10   3   1       81.19       81.94      7.39 o 
  11   3   1      103.24       88.56      6.54 o 
  12   3   1        5.11        5.86      1.82 o 
  13   3   1      181.28      178.92     10.31 o 
 -14   4   1       11.17       19.31      3.61 o 
 -13   4   1        0.16        3.79      1.52 o 
 -12   4   1      182.37      187.71     14.10 o 
 -11   4   1      323.86      337.28     18.18 o 
 -10   4   1       76.65       71.92      5.69 o 
  -9   4   1        4.39        5.19      1.56 o 
  -8   4   1        0.07        3.52      2.17 o 
  -7   4   1       35.24       56.53      8.00 o 
  -6   4   1     1285.75     1309.80     17.76 o 
  -5   4   1     1480.76     1679.15     25.98 o 
  -4   4   1     1065.34     1147.01     14.83 o 
  -3   4   1     1272.46     1293.19      9.43 o 
  -2   4   1     1542.90     1504.22      7.82 o 
  -1   4   1      129.06      135.03      4.01 o 
   0   4   1     2551.32     2440.19     17.50 o 
   1   4   1      779.16      744.51      6.73 o 
   2   4   1     1743.62     1700.85     20.44 o 
   3   4   1     3238.13     3315.06     37.41 o 
   4   4   1     1908.56     1899.89     23.68 o 
   5   4   1     1704.21     1679.58     40.89 o 
   6   4   1      849.40      921.41     17.00 o 
   7   4   1      176.70      164.57      7.43 o 
   8   4   1      644.14      669.83     26.02 o 
   9   4   1      238.14      236.69      9.99 o 
  10   4   1       22.22       17.19      2.15 o 
  11   4   1       91.76       97.37      8.05 o 
  12   4   1       57.36       46.27      4.23 o 
  13   4   1       12.75       11.42      4.54 o 
 -13   5   1       40.58       37.10      4.51 o 
 -12   5   1       36.29       36.89      7.16 o 
 -11   5   1      281.84      310.78     17.81 o 
 -10   5   1      144.78      142.96      6.86 o 
  -9   5   1      109.34      109.59     10.60 o 
  -8   5   1       17.94       24.60      4.67 o 
  -7   5   1       47.76       50.39      3.34 o 
  -6   5   1       29.16       35.36      2.94 o 
  -5   5   1      304.13      299.56      8.51 o 
  -4   5   1      293.97      320.87     10.82 o 
  -3   5   1      334.03      366.72      9.90 o 
  -2   5   1      519.49      481.40      7.53 o 
  -1   5   1      300.60      288.38      5.47 o 
   0   5   1      718.26      707.09      5.91 o 
   1   5   1      648.18      643.28      6.21 o 
   2   5   1        0.10        2.77      0.80 o 
   3   5   1     1604.82     1622.34     18.94 o 
   4   5   1     1808.07     1736.32     38.85 o 
   5   5   1      273.35      243.34     12.62 o 
   6   5   1      258.08      234.07     21.02 o 
   7   5   1       10.16        7.29      3.07 o 
   8   5   1       30.92       30.36      2.76 o 
   9   5   1       23.05       16.44      5.46 o 
  10   5   1      200.02      190.81     12.80 o 
  11   5   1      195.59      168.24      8.72 o 
  12   5   1        4.39        6.88      1.51 o 
  13   5   1        5.03        6.67      2.11 o 
 -13   6   1        8.42       10.95      2.56 o 
 -12   6   1        0.15        5.78      3.35 o 
 -11   6   1      115.83      129.15     10.12 o 
 -10   6   1       17.89       19.82      2.72 o 
  -9   6   1      223.20      234.30      9.81 o 
  -7   6   1        5.19        8.94      2.01 o 
  -6   6   1      131.61      135.64      6.29 o 
  -5   6   1       22.81       26.90      2.63 o 
  -4   6   1      143.17      156.53      6.33 o 
  -3   6   1      109.03      126.72      6.23 o 
  -2   6   1      251.29      241.42      8.96 o 
  -1   6   1       60.75       60.87      2.22 o 
   0   6   1      194.15      170.64      4.52 o 
   1   6   1      225.08      227.24      4.63 o 
   2   6   1        3.35        8.62      1.27 o 
   3   6   1       18.90       10.99      1.52 o 
   4   6   1        3.61        4.04      2.00 o 
   5   6   1       76.43       66.48      8.45 o 
   6   6   1        9.40       14.60      3.28 o 
   7   6   1      208.72      210.34      9.71 o 
   8   6   1        3.42        4.78      1.44 o 
   9   6   1       96.21       71.44     11.02 o 
  10   6   1       31.93       21.67      2.95 o 
  11   6   1       23.72       21.47      3.11 o 
  12   6   1       24.53       11.61      8.27 o 
 -13   7   1        1.58        2.62      1.90 o 
 -12   7   1        1.55        6.11      2.28 o 
 -11   7   1       11.07       11.96      2.70 o 
 -10   7   1      104.00      103.53      7.91 o 
  -9   7   1      130.39      117.94      8.47 o 
  -8   7   1      109.10      114.28      4.43 o 
  -7   7   1        7.48        9.61      1.99 o 
  -6   7   1      434.00      429.97     14.32 o 
  -5   7   1      464.29      403.43     23.94 o 
  -4   7   1      154.27      145.26      7.95 o 
  -3   7   1      170.83      162.69      4.96 o 
  -2   7   1      583.83      579.18      9.09 o 
  -1   7   1      487.90      480.26      7.16 o 
   0   7   1      276.51      322.22      6.90 o 
   1   7   1      321.17      332.31     10.31 o 
   2   7   1      957.38      949.12     19.13 o 
   3   7   1      123.79      115.69      4.15 o 
   4   7   1        0.04        2.04      1.07 o 
   5   7   1       57.31       62.01      5.82 o 
   6   7   1      112.33      119.52      7.30 o 
   7   7   1       32.04       25.20      3.97 o 
   8   7   1       16.96       13.98      4.97 o 
   9   7   1      157.48      175.95     17.81 o 
  10   7   1       19.57       13.85      3.02 o 
  11   7   1        5.11        8.94      2.65 o 
  12   7   1        0.43        5.59      2.20 o 
 -13   8   1        6.46       13.91      3.03 o 
 -12   8   1      107.08       92.15      8.31 o 
 -11   8   1      413.42      448.31     29.36 o 
 -10   8   1        5.07        5.16      2.47 o 
  -9   8   1      149.54      132.49      7.22 o 
  -8   8   1     1387.92     1440.38     39.17 o 
  -7   8   1       15.55       13.56      2.74 o 
  -6   8   1       31.25       38.45      3.97 o 
  -5   8   1        4.14       10.16      1.73 o 
  -4   8   1        6.63       15.50      1.99 o 
  -3   8   1      657.19      687.37     12.86 o 
  -2   8   1      604.59      630.24     14.39 o 
  -1   8   1      693.79      778.43     11.98 o 
   0   8   1     1271.90     1384.26     55.74 o 
   1   8   1     3220.66     3353.68     81.54 o 
   2   8   1       51.23       60.23      3.22 o 
   3   8   1      314.08      284.15      9.20 o 
   4   8   1      540.97      550.91     15.87 o 
   5   8   1       96.44      101.19      6.61 o 
   6   8   1       86.97       83.66      5.78 o 
   7   8   1      193.86      195.83     10.66 o 
   8   8   1      709.10      717.51     24.80 o 
   9   8   1      101.99      118.49     14.82 o 
  10   8   1        0.11        8.13      4.93 o 
  11   8   1       18.76       17.39      4.38 o 
  12   8   1      335.83      336.67     14.63 o 
 -12   9   1       21.45       22.24      4.17 o 
 -11   9   1       31.16       21.24      4.47 o 
 -10   9   1       15.63       20.65      3.15 o 
  -9   9   1       77.02       70.90      7.98 o 
  -8   9   1        2.27        5.86      2.01 o 
  -7   9   1      481.11      448.28     32.31 o 
  -6   9   1        3.24        3.75      1.44 o 
  -5   9   1      120.28       92.04      5.56 o 
  -4   9   1        0.95        2.80      1.11 o 
  -3   9   1      368.80      385.09     11.80 o 
  -2   9   1       33.10       28.03      1.93 o 
  -1   9   1      237.56      221.66     10.30 o 
   0   9   1       84.38       73.37      4.76 o 
   1   9   1        5.63        5.39      1.94 o 
   2   9   1      116.31      108.85      5.60 o 
   3   9   1      331.44      304.24     14.51 o 
   4   9   1       63.43       64.89      5.18 o 
   5   9   1      376.93      388.76     28.79 o 
   6   9   1      118.42      104.23     12.72 o 
   7   9   1        1.41        6.51      2.47 o 
   8   9   1       27.12       30.05      4.62 o 
   9   9   1      156.36      149.21      7.56 o 
  10   9   1        1.13        7.68      2.99 o 
  11   9   1       56.00       42.50      6.58 o 
 -12  10   1       10.64       13.09      3.68 o 
 -11  10   1        8.89        6.90      2.64 o 
 -10  10   1       68.97       68.04      8.90 o 
  -9  10   1        2.10        5.02      1.77 o 
  -8  10   1        1.70        8.25      2.34 o 
  -7  10   1      860.25      904.01     23.73 o 
  -6  10   1      312.45      309.91     16.69 o 
  -5  10   1       13.44       18.88      2.36 o 
  -4  10   1      829.61      911.82     31.26 o 
  -3  10   1       22.81       24.37      3.86 o 
  -2  10   1       63.65       59.96      4.15 o 
  -1  10   1      199.80      199.77     14.48 o 
   0  10   1      785.01      792.65     21.38 o 
   1  10   1      145.87      176.66      9.01 o 
   2  10   1      442.96      495.52     13.82 o 
   3  10   1       74.26       74.66      4.75 o 
   4  10   1      213.65      209.56      8.30 o 
   5  10   1       37.04       37.09      2.86 o 
   6  10   1      195.92      197.53     23.57 o 
   7  10   1      532.49      617.68     16.69 o 
   8  10   1       67.41       75.03      5.19 o 
   9  10   1       23.96       27.81      3.47 o 
  10  10   1       16.73       20.65      4.13 o 
  11  10   1       35.27       48.76      7.16 o 
 -11  11   1        1.03        3.69      2.21 o 
 -10  11   1       28.86       20.34      5.02 o 
  -9  11   1        5.25        6.74      1.81 o 
  -8  11   1       48.22       49.45      8.51 o 
  -7  11   1        1.59        4.41      1.91 o 
  -6  11   1      207.46      214.06     14.64 o 
  -5  11   1      349.84      348.81     14.46 o 
  -4  11   1      410.81      415.26     28.58 o 
  -3  11   1       13.56       19.54      2.20 o 
  -2  11   1       36.24       45.13      3.59 o 
  -1  11   1      189.78      196.39     19.25 o 
   0  11   1       55.88       59.09      5.84 o 
   1  11   1      122.78      102.77      7.77 o 
   2  11   1       11.09       14.57      4.73 o 
   3  11   1       49.28       40.72      3.76 o 
   4  11   1       48.43       40.50      6.18 o 
   5  11   1      427.66      409.71     22.92 o 
   6  11   1       27.44       27.24      3.44 o 
   7  11   1       23.80       20.40      2.96 o 
   8  11   1        8.28        9.58      3.33 o 
   9  11   1      272.47      305.14     16.72 o 
  10  11   1       43.49       35.15      5.21 o 
 -10  12   1       11.67        9.21      4.98 o 
  -9  12   1      106.44      116.15      9.77 o 
  -8  12   1        8.48       12.64      2.25 o 
  -7  12   1        0.54        7.26      2.57 o 
  -6  12   1      593.46      645.82     21.49 o 
  -5  12   1       49.91       43.51      4.81 o 
  -4  12   1      191.19      214.21     16.88 o 
  -3  12   1      124.27      115.51      7.83 o 
  -2  12   1      435.02      447.82     21.41 o 
  -1  12   1        6.44        7.25      1.90 o 
   0  12   1      229.16      227.88     15.77 o 
   1  12   1      240.99      206.10     13.99 o 
   2  12   1       98.94       78.59     10.42 o 
   3  12   1       80.13       67.73      6.99 o 
   4  12   1       37.59       26.87      2.90 o 
   5  12   1        2.96        5.13      2.58 o 
   6  12   1      704.23      732.25     25.84 o 
   7  12   1       38.34       51.62     10.80 o 
   8  12   1       50.98       44.20      9.38 o 
   9  12   1      115.46      101.75     12.06 o 
 -10  13   1        2.34        6.20      2.52 o 
  -9  13   1       31.95       22.54      4.15 o 
  -8  13   1        1.14        7.08      2.03 o 
  -7  13   1       59.25       71.20      6.23 o 
  -6  13   1       17.07       10.09      2.18 o 
  -5  13   1      119.21      123.11      8.92 o 
  -4  13   1      248.29      238.45      9.77 o 
  -3  13   1        1.12        5.71      3.74 o 
  -2  13   1      102.03       88.98      7.28 o 
  -1  13   1        6.98       11.14      1.98 o 
   0  13   1        0.33        4.52      1.93 o 
   1  13   1       13.01       11.72      4.00 o 
   2  13   1       19.07       18.15      5.54 o 
   3  13   1       13.85       11.21      3.00 o 
   4  13   1      141.80      152.52     23.34 o 
   5  13   1      168.88      181.02     10.04 o 
   6  13   1        1.52        4.49      3.50 o 
   7  13   1        3.23        9.85      3.64 o 
   8  13   1        6.87        9.67      2.61 o 
   9  13   1       47.55       52.35      8.28 o 
  -9  14   1        5.77       10.41      2.52 o 
  -8  14   1       25.55       27.76      4.55 o 
  -7  14   1       18.86       14.48      5.31 o 
  -6  14   1        0.07        4.83      1.73 o 
  -5  14   1      227.34      220.06      9.59 o 
  -4  14   1        2.24        6.17      1.76 o 
  -3  14   1       13.51       12.16      3.83 o 
  -2  14   1        3.72        3.70      1.40 o 
  -1  14   1      149.29      152.85     14.12 o 
   0  14   1       26.19       13.94      2.17 o 
   1  14   1        5.34        7.64      2.14 o 
   2  14   1      208.14      193.10     10.05 o 
   3  14   1       59.19       50.34      5.91 o 
   4  14   1      199.83      230.62     27.32 o 
   5  14   1      138.11      116.53      7.23 o 
   6  14   1       78.65       78.44     11.63 o 
   7  14   1       23.01       29.39      3.77 o 
   8  14   1       21.88       32.53      6.19 o 
  -7  15   1       21.33       20.74      4.53 o 
  -6  15   1       10.07        7.22      1.87 o 
  -5  15   1       70.14       54.93      8.64 o 
  -4  15   1       82.17       69.91      5.48 o 
  -3  15   1       59.77       58.15      6.36 o 
  -2  15   1        2.34        6.25      2.09 o 
  -1  15   1       55.10       50.32      9.94 o 
   0  15   1       43.28       51.69     12.46 o 
   1  15   1       44.44       30.62      4.64 o 
   2  15   1       13.52       16.19      3.85 o 
   3  15   1      103.31       73.78      6.93 o 
   4  15   1       26.34       28.11      7.27 o 
   5  15   1        0.17        5.12      1.37 o 
   6  15   1        6.04       15.07      4.00 o 
   7  15   1        0.36        9.17      3.38 o 
  -6  16   1        4.69        5.13      2.77 o 
  -5  16   1       15.84        9.87      3.23 o 
  -4  16   1        5.70        7.40      2.78 o 
  -3  16   1       19.56       22.02      4.41 o 
  -2  16   1        5.04        4.67      1.84 o 
  -1  16   1        3.52        5.25      1.30 o 
   0  16   1       49.52       49.15      7.14 o 
   1  16   1       25.07       13.73      2.25 o 
   2  16   1        7.55        7.90      2.98 o 
   3  16   1       31.37       21.53      6.22 o 
   4  16   1        0.25        8.79      2.80 o 
   5  16   1       32.18       44.36      5.70 o 
  -4  17   1        0.49        3.28      1.48 o 
  -3  17   1        0.18        4.95      3.19 o 
  -2  17   1       14.24       15.64      4.97 o 
  -1  17   1       29.94       26.56      5.28 o 
   0  17   1       12.14        7.12      3.90 o 
   1  17   1       36.29       32.73      3.48 o 
   2  17   1       19.19       11.19      3.10 o 
   3  17   1        5.09        2.44      2.52 o 
 -14   0   2      126.19      131.67     40.04 o 
 -13   0   2      135.89      165.94     20.98 o 
 -12   0   2     1047.35     1129.74     60.97 o 
 -11   0   2     1136.02     1151.38    130.23 o 
 -10   0   2     2174.04     2086.97    143.84 o 
  -9   0   2      104.52       82.63     10.10 o 
  -8   0   2      139.97      113.77     14.96 o 
  -7   0   2      593.81      590.54     26.65 o 
  -6   0   2       34.72       29.70      2.15 o 
  -5   0   2      766.66      632.15     22.24 o 
  -4   0   2     1537.96     1681.82     63.30 o 
  -3   0   2      934.21      849.96      8.17 o 
  -2   0   2     7813.37     7677.32     76.10 o 
  -1   0   2      220.55      233.78      6.33 o 
   0   0   2    36672.51    36587.14   1131.90 o 
   1   0   2    27200.77    26189.08    243.92 o 
   2   0   2    21139.70    21655.70    148.68 o 
   3   0   2        8.37        8.29      0.93 o 
   4   0   2      433.51      391.24     16.08 o 
   5   0   2     1157.52     1134.15     24.62 o 
   6   0   2     1012.41      926.27     13.31 o 
   7   0   2      216.10      195.69     10.17 o 
   8   0   2        9.31       11.73      5.58 o 
   9   0   2      230.68      185.27     20.71 o 
  10   0   2      171.49      185.67     14.28 o 
  11   0   2      425.44      414.61     36.87 o 
  12   0   2      506.49      567.40     18.47 o 
 -14   1   2        0.05        4.50      1.37 o 
 -13   1   2      129.49      133.29     12.47 o 
 -12   1   2       25.34       15.37      2.40 o 
 -11   1   2     1091.70     1089.11     32.04 o 
 -10   1   2       21.13       20.17      2.92 o 
  -9   1   2      123.65      125.36     12.87 o 
  -8   1   2       76.25       84.29     11.08 o 
  -7   1   2     2714.19     2878.53     39.98 o 
  -6   1   2     1606.29     1758.34     31.20 o 
  -5   1   2       28.62       26.74      2.58 o 
  -4   1   2     2402.30     2467.80     11.67 o 
  -3   1   2        4.79        5.77      0.69 o 
  -2   1   2     3689.79     3296.71     22.63 o 
  -1   1   2      418.62      377.47      6.57 o 
   0   1   2      115.89      110.05      2.00 o 
   1   1   2      110.68      119.24      2.46 o 
   2   1   2     2773.46     2657.00     28.32 o 
   3   1   2       78.28       69.74      3.42 o 
   4   1   2      228.74      236.46      5.90 o 
   5   1   2       34.11       34.94      2.28 o 
   6   1   2       62.83       65.48      3.44 o 
   7   1   2      262.05      251.05     13.88 o 
   8   1   2      150.97      163.47     11.79 o 
   9   1   2       31.68       28.93      4.18 o 
  10   1   2      102.43       99.37      7.18 o 
  11   1   2       50.37       49.49      6.58 o 
  12   1   2       80.69       88.53      7.35 o 
 -14   2   2        1.58        6.49      1.38 o 
 -13   2   2       59.57       62.28      8.24 o 
 -12   2   2       95.79       81.00      6.29 o 
 -11   2   2       29.62       40.99      4.80 o 
 -10   2   2       63.13       63.61      4.51 o 
  -9   2   2     2084.41     2132.44     32.72 o 
  -8   2   2      460.19      481.57     17.83 o 
  -7   2   2       56.67       72.99      5.05 o 
  -6   2   2       66.40       54.33      2.34 o 
  -5   2   2     1468.52     1525.53     17.90 o 
  -4   2   2      691.17      581.51     26.12 o 
  -3   2   2      152.77      138.72      3.33 o 
  -2   2   2      369.91      364.07      5.91 o 
  -1   2   2      735.10      689.81      5.04 o 
   0   2   2      861.32      756.76      6.95 o 
   1   2   2     3485.77     3378.70     24.74 o 
   2   2   2      551.06      532.01      7.24 o 
   3   2   2       82.09       84.15      4.73 o 
   4   2   2        8.44       14.52      1.89 o 
   5   2   2      173.45      197.79      6.66 o 
   6   2   2      284.81      315.08     15.76 o 
   7   2   2       55.10       70.62      4.91 o 
   8   2   2       49.14       46.03      4.55 o 
   9   2   2       11.33       14.17      2.68 o 
  10   2   2       13.20       17.96      2.92 o 
  11   2   2        4.13        6.60      3.82 o 
  12   2   2      125.42      129.76      9.18 o 
 -14   3   2       52.04       52.96      8.47 o 
 -13   3   2        1.96       12.64      2.51 o 
 -12   3   2       65.42       72.76      6.21 o 
 -11   3   2      150.97      147.34     10.84 o 
 -10   3   2      152.53      171.20     23.70 o 
  -9   3   2       21.90       22.56      2.58 o 
  -8   3   2        4.91       15.43      1.93 o 
  -7   3   2        9.55       12.31      1.47 o 
  -6   3   2       32.71       25.23      1.61 o 
  -5   3   2      336.66      354.63     13.33 o 
  -4   3   2      225.98      215.80      5.51 o 
  -3   3   2      825.54      786.60      6.94 o 
  -2   3   2      237.74      219.38      4.20 o 
  -1   3   2      188.17      168.41      4.51 o 
   0   3   2      931.55      887.07     15.16 o 
   1   3   2      101.16       88.05      3.88 o 
   2   3   2     1927.34     1897.44     23.11 o 
   3   3   2        3.95        5.75      0.60 o 
   4   3   2       15.20       15.23      1.62 o 
   5   3   2      113.58      106.96      7.04 o 
   6   3   2       32.93       28.35      2.06 o 
   7   3   2       49.73       43.89      3.53 o 
   8   3   2       36.25       41.60      4.14 o 
   9   3   2        2.03        6.08      1.55 o 
  10   3   2        3.10        6.07      1.62 o 
  11   3   2        0.10        7.69      1.95 o 
  12   3   2       59.26       56.41      7.30 o 
 -14   4   2        9.83       14.84      3.30 o 
 -13   4   2       41.66       44.26      5.46 o 
 -12   4   2        4.23       11.70      2.98 o 
 -11   4   2      207.07      224.92     18.49 o 
 -10   4   2        5.34       11.43      3.46 o 
  -9   4   2       37.62       47.49      6.13 o 
  -8   4   2        0.06        7.76      1.98 o 
  -7   4   2       17.89       19.44      2.04 o 
  -6   4   2      224.07      251.65     11.73 o 
  -5   4   2     2953.24     3154.99     43.29 o 
  -4   4   2       19.84       22.65      1.93 o 
  -3   4   2      113.56      134.55      4.34 o 
  -2   4   2        3.06        6.35      0.91 o 
  -1   4   2       89.60       91.88      2.15 o 
   0   4   2     1331.51     1176.84     11.63 o 
   1   4   2      186.59      204.08      6.81 o 
   2   4   2      139.76      172.58      4.83 o 
   3   4   2      466.84      475.22      6.92 o 
   4   4   2      624.20      629.81     16.05 o 
   5   4   2      274.60      275.11      8.28 o 
   6   4   2      202.71      212.28      8.00 o 
   7   4   2      135.81      150.92     11.15 o 
   8   4   2      293.66      307.01     18.37 o 
   9   4   2        2.84        4.95      1.70 o 
  10   4   2       16.89       15.06      3.93 o 
  11   4   2       27.52       35.12      3.56 o 
  12   4   2       41.73       35.00      3.89 o 
 -14   5   2       58.90       64.84      6.98 o 
 -13   5   2       28.80       35.79      9.28 o 
 -12   5   2      163.55      145.60     12.33 o 
 -11   5   2        3.14        3.73      2.50 o 
 -10   5   2      178.70      161.16      7.79 o 
  -9   5   2       25.32       25.41      2.90 o 
  -8   5   2        5.97        6.85      2.06 o 
  -7   5   2       83.64       81.48      5.08 o 
  -6   5   2        0.27        4.91      1.52 o 
  -5   5   2      219.31      195.93      5.59 o 
  -4   5   2      559.77      535.15     10.49 o 
  -3   5   2     2929.35     3011.40     43.83 o 
  -2   5   2      524.29      541.04      7.19 o 
  -1   5   2      111.23      116.01      3.41 o 
   0   5   2       24.93       20.31      1.65 o 
   1   5   2      613.44      629.27     10.16 o 
   2   5   2      375.58      373.08     10.12 o 
   3   5   2        8.39        9.87      1.19 o 
   4   5   2       30.91       32.32      2.85 o 
   5   5   2        0.85        2.11      1.10 o 
   6   5   2      330.45      336.45     17.28 o 
   7   5   2       83.58       62.07     12.99 o 
   8   5   2        3.03        7.90      1.62 o 
   9   5   2       38.83       32.15      4.01 o 
  10   5   2       18.46       11.48      4.22 o 
  11   5   2        1.21        4.44      2.07 o 
  12   5   2        2.14        8.91      1.89 o 
 -13   6   2       68.22       54.06      6.61 o 
 -12   6   2       18.48        9.91      3.06 o 
 -11   6   2      159.60      124.81      8.79 o 
 -10   6   2      612.18      614.98     19.49 o 
  -9   6   2      277.29      292.67     16.00 o 
  -8   6   2      209.66      225.25     13.48 o 
  -7   6   2       82.82       62.02      8.84 o 
  -6   6   2      290.01      334.54     10.21 o 
  -5   6   2      176.02      180.04      6.68 o 
  -4   6   2      741.55      812.56     12.77 o 
  -3   6   2       81.68       72.76      3.38 o 
  -2   6   2      319.58      305.34      8.99 o 
  -1   6   2      634.94      684.34     12.16 o 
   0   6   2     1006.49     1027.06     12.29 o 
   1   6   2     1673.85     1782.73     26.92 o 
   2   6   2     1379.78     1467.60     17.37 o 
   3   6   2       78.50       64.68      4.04 o 
   4   6   2      656.73      662.87      9.58 o 
   5   6   2      656.12      683.45     19.01 o 
   6   6   2      709.72      713.20     28.46 o 
   7   6   2      188.43      198.38     12.54 o 
   8   6   2       52.39       46.73      4.32 o 
   9   6   2        0.01        3.92      1.68 o 
  11   6   2       11.76       13.09      2.38 o 
  12   6   2       24.58       21.35      3.59 o 
 -13   7   2       25.12       25.58      3.58 o 
 -12   7   2        1.70        7.61      2.09 o 
 -11   7   2        1.50        7.54      2.03 o 
 -10   7   2      222.71      209.45      9.50 o 
  -9   7   2        3.23        5.56      2.30 o 
  -8   7   2      274.19      253.14     10.65 o 
  -7   7   2      208.42      202.58     10.42 o 
  -6   7   2       16.26       16.00      2.33 o 
  -5   7   2      288.29      301.04      5.75 o 
  -4   7   2      861.90      925.83     18.13 o 
  -3   7   2        1.87        2.66      0.97 o 
  -2   7   2        0.73        2.05      0.63 o 
  -1   7   2      269.93      259.45      8.04 o 
   0   7   2      774.42      852.95     10.70 o 
   1   7   2      108.64      111.70      4.85 o 
   2   7   2      152.33      149.88      3.39 o 
   3   7   2      479.50      436.80     12.56 o 
   4   7   2       58.68       61.92      3.26 o 
   5   7   2      539.41      528.92     13.37 o 
   6   7   2      276.27      303.27     18.32 o 
   7   7   2      178.70      189.35     11.53 o 
   8   7   2        0.40        5.64      1.47 o 
   9   7   2       64.44       63.72      8.51 o 
  10   7   2       53.96       59.16      9.66 o 
  11   7   2        7.68        4.65      1.33 o 
 -13   8   2       91.38      102.50     14.01 o 
 -12   8   2       32.42       28.66      4.58 o 
 -11   8   2       12.96       15.64      3.07 o 
 -10   8   2        7.96       15.81      3.05 o 
  -9   8   2        9.16       10.20      2.20 o 
  -8   8   2      111.90      105.45      6.91 o 
  -7   8   2        8.26       13.81      2.06 o 
  -6   8   2       68.60       60.88      4.85 o 
  -5   8   2        1.67        5.99      2.58 o 
  -4   8   2      224.96      228.47      8.50 o 
  -3   8   2       12.94       13.72      1.51 o 
  -2   8   2     1287.16     1234.32     12.76 o 
  -1   8   2       20.12       16.67      1.43 o 
   0   8   2       46.10       39.88      2.31 o 
   1   8   2        0.95        4.15      1.16 o 
   2   8   2       58.60       54.83      6.11 o 
   3   8   2      371.11      391.56     12.03 o 
   4   8   2        4.03        4.83      0.89 o 
   5   8   2       64.79       67.64      6.19 o 
   6   8   2       79.22       87.77      5.12 o 
   7   8   2      213.00      200.39     11.79 o 
   8   8   2        0.21        6.98      2.34 o 
   9   8   2        1.95        7.32      2.10 o 
  10   8   2       19.88       18.88      2.95 o 
  11   8   2        6.23        8.21      1.61 o 
 -12   9   2        9.57       13.23      3.66 o 
 -11   9   2      115.99      127.80     12.39 o 
 -10   9   2        0.08        7.61      2.05 o 
  -9   9   2       70.03       70.35      5.96 o 
  -8   9   2        0.33        4.41      1.78 o 
  -7   9   2       31.29       31.25      2.99 o 
  -6   9   2      133.01      127.68      9.91 o 
  -5   9   2      550.79      552.28     21.25 o 
  -4   9   2       10.75       17.50      2.30 o 
  -3   9   2       32.95       27.84      5.80 o 
  -2   9   2      274.88      301.48     12.78 o 
  -1   9   2       31.54       22.29      3.11 o 
   0   9   2        3.44        4.23      1.24 o 
   1   9   2        0.80        4.56      0.92 o 
   2   9   2        2.33        6.29      1.79 o 
   3   9   2       12.65       13.14      1.58 o 
   4   9   2        1.58        2.65      1.26 o 
   5   9   2        0.02        2.24      1.38 o 
   6   9   2       75.13       72.54      8.49 o 
   7   9   2       52.79       47.92      4.87 o 
   8   9   2       18.32       15.15      3.31 o 
   9   9   2        2.94        6.83      2.24 o 
  10   9   2       13.19        6.48      2.09 o 
 -12  10   2       32.87       30.93      8.55 o 
 -11  10   2        0.76        9.67      2.15 o 
 -10  10   2       16.23       20.05      4.41 o 
  -9  10   2       26.07       26.59      5.76 o 
  -8  10   2      166.72      158.56      7.64 o 
  -7  10   2     1330.34     1341.70     66.20 o 
  -6  10   2       47.36       42.28      3.52 o 
  -5  10   2     1607.79     1662.00     31.42 o 
  -4  10   2      207.49      218.36      8.36 o 
  -3  10   2       15.39       12.64      1.63 o 
  -2  10   2        8.98       17.89      3.42 o 
  -1  10   2       73.51       86.09      7.34 o 
   0  10   2      130.14      131.00      6.41 o 
   1  10   2        2.36        4.40      1.17 o 
   2  10   2       11.67       15.95      1.95 o 
   3  10   2        8.69       13.24      2.39 o 
   4  10   2        9.42        8.20      1.60 o 
   5  10   2      107.57       94.94      6.07 o 
   6  10   2       12.78       14.32      1.85 o 
   7  10   2     1205.89     1293.41     46.39 o 
   8  10   2        5.29        8.03      2.36 o 
   9  10   2      148.34      150.11     10.42 o 
  10  10   2        1.03        3.51      2.21 o 
 -11  11   2       76.17       68.59      8.00 o 
 -10  11   2       28.25       33.56      7.29 o 
  -9  11   2        0.46        4.03      1.42 o 
  -8  11   2       28.16       29.18      4.08 o 
  -7  11   2      109.52      106.23     11.26 o 
  -6  11   2      895.23      909.73     42.17 o 
  -5  11   2       14.82       13.96      2.61 o 
  -4  11   2      200.20      178.18      7.97 o 
  -3  11   2      964.78      994.10     14.12 o 
  -2  11   2       41.67       42.71      5.15 o 
  -1  11   2        6.58        6.81      1.90 o 
   0  11   2      462.28      448.62     13.87 o 
   1  11   2        0.11        1.26      0.93 o 
   2  11   2      436.18      441.56     12.23 o 
   3  11   2        7.26        7.55      1.98 o 
   4  11   2       82.90       83.03      9.53 o 
   5  11   2      611.08      630.01     19.50 o 
   6  11   2      307.66      348.96     23.84 o 
   7  11   2       59.47       71.11     15.95 o 
   8  11   2       99.98       90.55     20.80 o 
   9  11   2      198.52      219.74     22.78 o 
 -10  12   2       26.87       26.22      3.65 o 
  -9  12   2        0.47        6.58      2.27 o 
  -8  12   2       65.63       62.09      3.58 o 
  -7  12   2       37.39       36.87      4.77 o 
  -6  12   2      299.91      302.80     13.00 o 
  -5  12   2      191.47      168.68      9.45 o 
  -4  12   2      882.99     1011.43     28.27 o 
  -3  12   2      420.00      468.67     13.68 o 
  -2  12   2        6.90        7.93      1.54 o 
  -1  12   2        0.27        2.73      1.28 o 
   0  12   2       63.76       60.90      4.89 o 
   1  12   2        2.14        3.82      1.01 o 
   2  12   2        8.16       13.15      2.28 o 
   3  12   2       37.30       39.00      5.39 o 
   4  12   2      107.00      105.46      6.80 o 
   5  12   2       21.63       16.31      3.14 o 
   6  12   2      449.30      484.13     40.09 o 
   7  12   2      179.77      179.67      9.90 o 
   8  12   2      147.44      132.94     20.34 o 
   9  12   2       11.44       10.73      2.55 o 
 -10  13   2       38.80       41.32      4.16 o 
  -9  13   2       33.99       38.88      5.79 o 
  -8  13   2        9.09        7.52      2.02 o 
  -7  13   2        0.16        7.56      2.03 o 
  -6  13   2        6.65        8.18      2.14 o 
  -5  13   2       93.66       71.54      6.64 o 
  -4  13   2      462.29      508.38     13.84 o 
  -3  13   2        3.67        8.14      1.81 o 
  -2  13   2      215.26      228.42     10.08 o 
  -1  13   2       61.03       55.04      7.79 o 
   0  13   2       14.84       10.61      1.47 o 
   1  13   2        9.74        7.28      1.46 o 
   2  13   2       30.99       25.12      3.05 o 
   3  13   2        1.82        2.13      1.79 o 
   4  13   2      101.04       89.79      8.45 o 
   5  13   2        0.18        5.94      1.63 o 
   6  13   2        2.63        6.63      2.83 o 
   7  13   2        1.50        2.98      4.82 o 
   8  13   2       46.31       46.50      7.13 o 
  -9  14   2        1.76        6.87      2.73 o 
  -8  14   2        0.08        3.81      1.52 o 
  -7  14   2       15.38       13.82      3.47 o 
  -6  14   2       33.41       32.09      3.71 o 
  -5  14   2        1.72        2.99      2.78 o 
  -4  14   2        0.17        4.06      1.62 o 
  -3  14   2        2.10        5.57      2.80 o 
  -2  14   2        1.17        4.96      2.07 o 
  -1  14   2        0.01        2.22      1.54 o 
   0  14   2        0.53        4.85      2.07 o 
   1  14   2        1.31        2.84      1.81 o 
   2  14   2        5.34        3.30      1.16 o 
   3  14   2       21.07       23.12      3.12 o 
   4  14   2       25.82       14.92      3.30 o 
   5  14   2       24.58       24.49      5.88 o 
   6  14   2        0.44        5.66      2.00 o 
   7  14   2        1.44        5.43      2.83 o 
  -7  15   2        3.11        7.40      3.37 o 
  -6  15   2        5.42        8.91      2.07 o 
  -5  15   2       23.13       19.38      3.60 o 
  -4  15   2        2.10        5.26      1.83 o 
  -3  15   2        0.82        4.99      1.76 o 
  -2  15   2        4.02        5.61      1.85 o 
  -1  15   2       59.43       56.04      5.72 o 
   0  15   2        0.13        4.04      1.04 o 
   1  15   2        1.27        3.92      2.65 o 
   2  15   2        0.25        2.88      2.67 o 
   3  15   2        0.00        3.15      1.86 o 
   4  15   2        2.94        3.35      2.00 o 
   5  15   2        3.10        4.20      2.64 o 
   6  15   2       10.29        5.57      3.38 o 
  -6  16   2       21.24       21.30      4.19 o 
  -5  16   2        5.04        8.39      4.11 o 
  -4  16   2       12.63       12.09      2.78 o 
  -3  16   2       73.86       73.30      7.12 o 
  -2  16   2       14.04       13.93      4.78 o 
  -1  16   2       97.54       71.18      6.79 o 
   0  16   2       26.54       21.00      3.42 o 
   1  16   2       12.97       10.08      3.05 o 
   2  16   2        9.15        8.19      2.95 o 
   3  16   2       81.92       65.26      7.40 o 
   4  16   2        9.26        7.79      2.59 o 
  -3  17   2       83.35       91.60     12.62 o 
  -2  17   2        0.39        4.28      3.54 o 
  -1  17   2        3.05        6.52      2.87 o 
   0  17   2        4.09        3.72      3.81 o 
   1  17   2        9.85        7.44      3.71 o 
   2  17   2       24.55       19.93      5.05 o 
 -14   1   3       50.98       50.51      6.30 o 
 -13   1   3       32.43       50.68      5.19 o 
 -12   1   3        1.57        4.68      1.85 o 
 -11   1   3      263.89      279.33     19.70 o 
 -10   1   3      234.63      207.55     11.14 o 
  -9   1   3       41.62       52.58      7.35 o 
  -8   1   3      187.13      182.71     13.03 o 
  -7   1   3       54.15       48.00      2.95 o 
  -6   1   3     2895.98     3047.45     35.85 o 
  -5   1   3        8.07       10.38      1.29 o 
  -4   1   3       94.99      117.19      5.39 o 
  -3   1   3      456.15      475.03      5.86 o 
  -2   1   3      264.65      217.54      6.60 o 
  -1   1   3      113.52      127.95      4.83 o 
   0   1   3     1665.63     1681.12     12.31 o 
   1   1   3        8.66        4.94      0.98 o 
   2   1   3      902.96      896.03     10.91 o 
   3   1   3       84.56       70.69      3.31 o 
   4   1   3      163.01      172.78      5.62 o 
   5   1   3      176.84      168.12      9.14 o 
   6   1   3      162.83      181.50      8.15 o 
   7   1   3       17.19       16.62      1.79 o 
   8   1   3        6.16        5.71      1.43 o 
   9   1   3      144.30      151.40      9.46 o 
  10   1   3        8.94       14.31      2.22 o 
  11   1   3        5.64        5.37      1.46 o 
  12   1   3        9.38       11.91      3.74 o 
 -14   2   3       45.56       54.00      6.17 o 
 -13   2   3       81.87       74.71      7.56 o 
 -12   2   3       30.79       25.57      3.87 o 
 -11   2   3      787.93      825.96     32.26 o 
 -10   2   3      408.74      388.65     19.11 o 
  -9   2   3        0.24        4.41      1.34 o 
  -8   2   3      275.22      273.04     11.68 o 
  -7   2   3       64.33       70.09      3.93 o 
  -6   2   3      870.58      982.27     14.42 o 
  -5   2   3        1.85        2.43      0.82 o 
  -4   2   3      919.05     1006.91     12.48 o 
  -3   2   3        3.67        3.64      0.59 o 
  -2   2   3      655.54      705.67      4.97 o 
  -1   2   3       76.52       80.33      3.03 o 
   0   2   3     1273.97     1264.08     14.51 o 
   1   2   3     1893.57     2044.58     35.75 o 
   2   2   3     1321.47     1370.21     16.13 o 
   3   2   3     2087.34     2179.82     21.75 o 
   4   2   3        8.17       13.46      1.42 o 
   5   2   3      123.01      111.88      7.96 o 
   6   2   3      159.77      153.93     10.43 o 
   7   2   3        0.63        6.52      2.49 o 
   8   2   3      121.89      107.03      9.05 o 
   9   2   3       12.59       10.87      1.63 o 
  10   2   3       10.91        9.39      1.99 o 
  11   2   3       10.26       11.84      3.16 o 
  12   2   3       28.98       18.91      3.37 o 
 -14   3   3       37.91       44.40      4.76 o 
 -13   3   3        3.36        7.01      1.33 o 
 -12   3   3       14.54       14.94      3.35 o 
 -11   3   3     1027.39     1056.55     34.69 o 
 -10   3   3      143.31      151.42     12.43 o 
  -9   3   3      155.92      161.49      9.52 o 
  -8   3   3      130.08      125.07      7.86 o 
  -7   3   3      406.79      389.79     13.02 o 
  -6   3   3       59.54       45.49      2.63 o 
  -5   3   3     2488.94     2676.98     35.74 o 
  -4   3   3      460.06      465.19      7.56 o 
  -3   3   3      388.68      423.47      5.73 o 
  -2   3   3     2626.82     2777.73     31.12 o 
  -1   3   3      522.59      560.46      8.26 o 
   0   3   3      692.98      680.58      8.48 o 
   1   3   3        3.69        3.64      0.60 o 
   2   3   3      831.22      861.40      9.33 o 
   3   3   3      113.77      107.20      3.93 o 
   4   3   3      161.24      152.53      6.79 o 
   5   3   3      375.41      368.01     13.16 o 
   6   3   3       42.70       44.17      5.42 o 
   7   3   3       33.99       39.19      5.11 o 
   8   3   3      226.99      227.53     12.02 o 
   9   3   3        1.26        6.77      1.79 o 
  10   3   3       17.22       24.18      3.48 o 
  11   3   3       13.71        7.45      2.30 o 
 -14   4   3       88.51      103.91     11.07 o 
 -13   4   3       47.65       65.12      7.38 o 
 -12   4   3        6.81       10.02      2.53 o 
 -11   4   3        5.47        8.19      3.38 o 
 -10   4   3       28.64       34.09      3.51 o 
  -9   4   3      110.25      117.57      6.03 o 
  -8   4   3      298.61      300.54      9.92 o 
  -7   4   3      210.05      195.75      7.05 o 
  -6   4   3       19.00        9.22      1.02 o 
  -5   4   3      392.69      419.56      6.77 o 
  -4   4   3     3098.24     3218.79     41.33 o 
  -3   4   3     1202.00     1253.32     15.83 o 
  -2   4   3       18.87       20.01      1.15 o 
  -1   4   3       19.97       16.51      1.51 o 
   0   4   3      158.03      153.51      4.87 o 
   1   4   3      123.56      120.57      3.62 o 
   2   4   3      417.32      434.54      6.76 o 
   3   4   3      305.24      283.84      9.81 o 
   4   4   3      399.03      411.91     14.60 o 
   5   4   3      122.27      137.26      7.67 o 
   6   4   3        0.98        2.96      1.23 o 
   7   4   3      832.72      864.16     24.73 o 
   8   4   3      112.44      101.13      8.47 o 
   9   4   3        5.16        5.68      1.72 o 
  10   4   3       33.17       31.07      3.16 o 
  11   4   3        1.25        2.55      2.04 o 
 -14   5   3       63.89       59.24      7.69 o 
 -13   5   3      116.14      119.13      7.42 o 
 -12   5   3       37.26       40.53      5.36 o 
 -11   5   3       63.01       61.14      6.16 o 
 -10   5   3      205.13      203.23     13.93 o 
  -9   5   3      580.60      622.66     14.55 o 
  -8   5   3       11.48       14.37      2.53 o 
  -7   5   3      130.27      166.41      8.78 o 
  -6   5   3        7.52        4.33      1.10 o 
  -5   5   3        1.01        3.41      1.04 o 
  -4   5   3      540.10      569.76     15.11 o 
  -3   5   3       58.30       53.10      2.67 o 
  -2   5   3       37.47       40.26      2.63 o 
  -1   5   3        1.30        1.96      0.87 o 
   0   5   3       81.02      102.41      4.74 o 
   1   5   3       86.32       89.59      8.07 o 
   2   5   3       69.95       73.69      2.88 o 
   3   5   3      264.61      289.27      6.24 o 
   4   5   3       85.30       78.70      5.37 o 
   5   5   3       74.15       79.60      6.81 o 
   6   5   3       12.84       19.85      2.20 o 
   7   5   3        7.17        3.68      1.60 o 
   8   5   3        3.05        3.45      1.26 o 
   9   5   3       16.41       11.80      2.55 o 
  10   5   3       16.13       12.46      1.89 o 
  11   5   3       11.40       11.54      2.46 o 
 -14   6   3       31.08       49.79      5.38 o 
 -13   6   3       11.55       12.86      2.51 o 
 -12   6   3       68.51       74.38      6.57 o 
 -11   6   3      179.92      173.59     14.36 o 
 -10   6   3      264.23      266.88      9.96 o 
  -9   6   3      166.11      163.65     11.48 o 
  -8   6   3       32.29       32.35      3.03 o 
  -7   6   3      140.11      150.34      7.95 o 
  -6   6   3      297.41      280.06     10.09 o 
  -5   6   3      537.79      524.83     14.10 o 
  -4   6   3      116.38      122.43      6.11 o 
  -3   6   3       91.54       83.05      3.67 o 
  -2   6   3      246.02      234.83      5.27 o 
  -1   6   3     1199.86     1212.44     13.63 o 
   0   6   3      387.95      443.76     10.25 o 
   1   6   3      151.44      122.65      5.33 o 
   2   6   3      125.14      130.69      8.44 o 
   3   6   3      820.03      856.39     20.82 o 
   4   6   3      174.91      174.30      5.18 o 
   5   6   3       69.12       61.84      4.31 o 
   6   6   3       53.22       58.01      3.96 o 
   7   6   3        7.34        8.59      2.98 o 
   8   6   3       79.40       66.15      7.35 o 
   9   6   3        6.46        5.36      1.51 o 
  10   6   3        8.65        9.42      2.08 o 
  11   6   3        3.33        4.64      1.46 o 
 -13   7   3        0.18        5.58      2.00 o 
 -12   7   3       44.58       49.80      4.92 o 
 -11   7   3      103.72      117.57     14.60 o 
 -10   7   3       20.55       14.11      3.73 o 
  -9   7   3        2.13        8.38      2.19 o 
  -8   7   3        0.04        3.16      3.24 o 
  -7   7   3      365.28      350.89     13.97 o 
  -6   7   3        9.26       11.04      1.73 o 
  -5   7   3        0.49        3.65      1.53 o 
  -4   7   3      132.61      131.26      4.55 o 
  -3   7   3      204.57      222.60      7.81 o 
  -2   7   3      536.03      520.33     28.00 o 
  -1   7   3       15.81       14.28      1.14 o 
   0   7   3       16.38       16.27      2.12 o 
   1   7   3      390.12      419.27      6.41 o 
   2   7   3       55.03       56.63      4.92 o 
   3   7   3        0.51        2.17      1.33 o 
   4   7   3       12.88       12.68      1.70 o 
   5   7   3       50.16       43.77      3.12 o 
   6   7   3       44.73       33.79      4.11 o 
   7   7   3        9.89       13.27      2.25 o 
   8   7   3        3.50        6.31      1.76 o 
   9   7   3       12.74        8.50      3.11 o 
  10   7   3       14.34       12.78      3.80 o 
 -13   8   3       39.07       47.05      5.07 o 
 -12   8   3      119.12      114.91      7.48 o 
 -11   8   3        1.11        7.23      2.36 o 
 -10   8   3      503.16      468.63     22.20 o 
  -9   8   3      255.78      194.30     17.75 o 
  -8   8   3      374.34      381.26     13.76 o 
  -7   8   3       29.68       29.78      3.05 o 
  -6   8   3     1723.24     1710.20     45.79 o 
  -5   8   3      158.14      144.91      5.67 o 
  -4   8   3       34.53       29.73      2.25 o 
  -3   8   3        5.13        2.79      0.97 o 
  -2   8   3      131.34      121.96      4.60 o 
  -1   8   3      421.61      385.63     12.57 o 
   0   8   3      469.30      548.24     18.56 o 
   1   8   3      574.59      657.27     20.88 o 
   2   8   3     1271.29     1293.52     37.67 o 
   3   8   3       24.89       26.22      2.04 o 
   4   8   3      213.96      218.88      9.03 o 
   5   8   3        5.33        6.27      3.29 o 
   6   8   3      188.47      210.86      9.82 o 
   7   8   3      220.26      193.60     11.20 o 
   8   8   3      125.73      117.41      7.67 o 
   9   8   3       11.60       11.52      2.14 o 
  10   8   3      121.29       95.60      8.20 o 
 -12   9   3        6.02        8.08      2.46 o 
 -11   9   3        2.51       10.13      2.17 o 
 -10   9   3      213.67      197.81     17.36 o 
  -9   9   3       19.02       18.82      4.48 o 
  -8   9   3       13.71       13.63      2.07 o 
  -7   9   3      412.59      383.79     19.30 o 
  -6   9   3        9.20        6.01      1.48 o 
  -5   9   3      404.71      425.04     20.42 o 
  -4   9   3      360.35      337.79      9.81 o 
  -3   9   3      246.95      244.36      7.79 o 
  -2   9   3      161.27      162.18      5.51 o 
  -1   9   3       28.54       19.42      1.69 o 
   0   9   3      835.17      835.32     28.42 o 
   1   9   3      637.33      598.17     18.08 o 
   2   9   3        2.20        6.24      4.39 o 
   3   9   3       13.43       17.12      3.63 o 
   4   9   3      226.78      242.29     13.40 o 
   5   9   3       38.08       38.57      3.38 o 
   6   9   3      161.76      152.73      8.53 o 
   7   9   3       18.21       15.80      2.76 o 
   8   9   3       73.02       64.24      5.01 o 
   9   9   3        5.85       14.14      3.06 o 
  10   9   3      129.96      132.31     12.41 o 
 -12  10   3        3.37        9.44      3.09 o 
 -11  10   3        1.65        5.14      2.18 o 
 -10  10   3       55.41       50.43      4.68 o 
  -9  10   3      182.75      166.42      9.39 o 
  -8  10   3       11.94        6.43      2.15 o 
  -7  10   3      274.90      281.00     12.83 o 
  -6  10   3      131.52      111.86     10.71 o 
  -5  10   3      483.00      517.36     26.76 o 
  -4  10   3      117.39      106.17      6.33 o 
  -3  10   3       64.01       72.97      3.12 o 
  -2  10   3       17.87       21.25      2.64 o 
  -1  10   3      105.93      120.26      4.35 o 
   0  10   3       39.53       42.36      2.23 o 
   1  10   3       29.95       37.46      4.33 o 
   2  10   3      129.50      140.58      9.29 o 
   3  10   3       37.12       30.28      3.84 o 
   4  10   3       34.10       30.12      2.82 o 
   5  10   3       16.67       14.16      2.40 o 
   6  10   3       62.61       54.40      6.52 o 
   7  10   3      376.86      400.19     13.46 o 
   8  10   3        5.65        9.23      2.51 o 
   9  10   3      154.50      148.72     21.13 o 
 -11  11   3        1.80        2.93      1.27 o 
 -10  11   3       39.37       44.80      5.35 o 
  -9  11   3       11.68        8.17      1.76 o 
  -8  11   3       70.92       64.99      5.39 o 
  -7  11   3      137.76      124.78      8.93 o 
  -6  11   3      204.98      221.67      8.65 o 
  -5  11   3      345.65      311.44     20.97 o 
  -4  11   3        6.95       10.33      1.67 o 
  -3  11   3      322.24      324.65     22.67 o 
  -2  11   3       16.56       13.72      3.00 o 
  -1  11   3       12.45       11.13      2.05 o 
   0  11   3        2.47        3.89      1.05 o 
   1  11   3      104.43      103.03      8.11 o 
   2  11   3      137.04      158.31     17.20 o 
   3  11   3       11.45        6.23      1.88 o 
   4  11   3       10.84        7.92      2.48 o 
   5  11   3       44.51       31.22      3.30 o 
   6  11   3        2.91       10.04      5.14 o 
   7  11   3        0.50        2.95      2.63 o 
   8  11   3        0.03        4.04      2.39 o 
 -10  12   3        1.87        5.86      1.72 o 
  -9  12   3       30.75       32.61      4.07 o 
  -8  12   3       78.59       77.07      9.39 o 
  -7  12   3       77.70       74.46      6.54 o 
  -6  12   3      344.29      361.16     24.16 o 
  -5  12   3       55.61       49.41      4.80 o 
  -4  12   3     1254.74     1342.68     27.35 o 
  -3  12   3        0.00        3.35      0.98 o 
  -2  12   3      728.14      727.81     18.24 o 
  -1  12   3       31.32       36.63      5.82 o 
   0  12   3       45.98       47.37      4.46 o 
   1  12   3      105.62      121.20      6.59 o 
   2  12   3      186.07      182.78     13.93 o 
   3  12   3       80.88       67.46      6.03 o 
   4  12   3       10.69       18.49      3.48 o 
   5  12   3       74.47       73.84     11.62 o 
   6  12   3       39.93       31.14      3.97 o 
   7  12   3      235.03      261.80     21.86 o 
   8  12   3       55.36       48.39      7.98 o 
 -10  13   3        7.82       13.54      2.86 o 
  -9  13   3       40.33       36.43      5.04 o 
  -8  13   3       25.31       34.77      7.92 o 
  -7  13   3       17.32       12.39      2.50 o 
  -6  13   3       96.14      102.03      7.72 o 
  -5  13   3        8.25        8.36      2.01 o 
  -4  13   3      266.21      300.03     13.34 o 
  -3  13   3       34.93       44.04      4.34 o 
  -2  13   3      393.64      458.08     21.93 o 
  -1  13   3       28.15       33.39      3.45 o 
   0  13   3       33.22       23.07      2.99 o 
   1  13   3        1.43        3.69      2.01 o 
   2  13   3        2.44        6.86      1.90 o 
   3  13   3       25.37       14.90      4.43 o 
   4  13   3       73.15       60.93     13.26 o 
   5  13   3       44.44       43.34     11.58 o 
   6  13   3        1.83        7.02      2.67 o 
   7  13   3       31.43       24.00      5.43 o 
  -8  14   3        7.67        9.68      2.66 o 
  -7  14   3       54.01       55.11      7.82 o 
  -6  14   3       18.73       23.02      4.26 o 
  -5  14   3       41.42       27.05      3.72 o 
  -4  14   3       14.05       21.77      5.27 o 
  -3  14   3      415.72      443.43     13.63 o 
  -2  14   3       40.93       32.48      6.72 o 
  -1  14   3        2.11        2.48      1.13 o 
   0  14   3       61.87       75.24     18.15 o 
   1  14   3      100.86       95.67     13.79 o 
   2  14   3       13.82       23.01      3.44 o 
   3  14   3      103.72      129.13      9.91 o 
   4  14   3       18.69       17.87      7.46 o 
   5  14   3        4.25        6.55      2.46 o 
   6  14   3        3.56       13.25      4.48 o 
  -7  15   3      101.46      121.48     17.99 o 
  -6  15   3       81.83       78.44     12.66 o 
  -5  15   3      105.19      111.32      8.68 o 
  -4  15   3       99.29       95.21      8.05 o 
  -3  15   3      422.71      464.07     27.43 o 
  -2  15   3      234.76      249.57     10.79 o 
  -1  15   3      119.61      106.71      9.93 o 
   0  15   3       81.38       69.16      7.27 o 
   1  15   3        3.59       10.00      2.84 o 
   2  15   3        5.65        9.26      3.14 o 
   3  15   3       85.61       95.75     17.29 o 
   4  15   3        7.34       12.13      2.82 o 
  -5  16   3       71.01       78.26      7.85 o 
  -4  16   3       27.81       29.83      4.58 o 
  -3  16   3       56.68       60.16      9.87 o 
  -2  16   3       12.43        9.79      3.03 o 
  -1  16   3       12.97        8.53      2.30 o 
   0  16   3       68.16       50.76     10.99 o 
   1  16   3        1.15        6.31      3.27 o 
   2  16   3       51.25       36.36      6.10 o 
   3  16   3       25.59       32.87      9.21 o 
 -14   0   4       62.09       39.76     10.90 o 
 -13   0   4       74.65       69.43     10.84 o 
 -12   0   4       73.30       77.72     10.64 o 
 -11   0   4      521.28      504.99     21.56 o 
 -10   0   4     1069.16     1091.84     51.39 o 
  -9   0   4     1359.46     1334.88     84.63 o 
  -8   0   4      247.87      221.85     11.07 o 
  -7   0   4        0.57        2.06      1.27 o 
  -6   0   4      756.50      839.70     10.35 o 
  -5   0   4        5.85        6.42      1.05 o 
  -4   0   4      643.02      612.79      9.85 o 
  -3   0   4       93.01       82.62      5.36 o 
  -2   0   4      597.89      631.91     13.77 o 
  -1   0   4     1187.24     1300.90     21.19 o 
   0   0   4     1990.41     2238.64     32.43 o 
   1   0   4      953.63      827.97     12.66 o 
   2   0   4    10556.68    11170.18     41.47 o 
   3   0   4     3982.99     4352.94     36.88 o 
   4   0   4       37.28       34.67      4.86 o 
   5   0   4        8.18       12.33      2.25 o 
   6   0   4      118.93      134.61     10.95 o 
   7   0   4       73.34       51.54      9.83 o 
   8   0   4      119.60      142.28     17.01 o 
   9   0   4      151.09      150.47     18.04 o 
  10   0   4        0.30        5.85      1.83 o 
  11   0   4       42.02       48.44      5.29 o 
 -14   1   4       13.22       12.72      2.26 o 
 -13   1   4      220.52      249.19     15.59 o 
 -12   1   4        4.02       14.72      2.88 o 
 -11   1   4       96.54       98.76      7.21 o 
 -10   1   4      370.19      397.38     26.71 o 
  -9   1   4      599.41      589.33     29.87 o 
  -8   1   4      366.00      363.46     17.23 o 
  -7   1   4      974.32      982.41     22.77 o 
  -6   1   4       29.73       21.50      1.54 o 
  -5   1   4      116.87      111.42      4.54 o 
  -4   1   4      388.66      371.36      4.81 o 
  -3   1   4      495.34      478.99      8.73 o 
  -2   1   4      108.82      109.77      4.44 o 
  -1   1   4      967.73      953.87     11.56 o 
   0   1   4       29.73       39.76      1.93 o 
   1   1   4      136.88      138.53      4.21 o 
   2   1   4     1448.07     1459.19     11.11 o 
   3   1   4      401.08      391.77     12.04 o 
   4   1   4      128.18      114.24      9.06 o 
   5   1   4       49.06       35.81      3.47 o 
   6   1   4        1.87        5.07      1.18 o 
   7   1   4      101.39      107.03      9.18 o 
   8   1   4      104.72      127.11     12.63 o 
   9   1   4       39.29       35.88      4.94 o 
  10   1   4       24.32       14.52      5.12 o 
  11   1   4       10.69        5.49      8.19 o 
 -14   2   4        7.82       11.39      4.58 o 
 -13   2   4        2.03        7.74      1.67 o 
 -12   2   4        2.54        2.91      1.80 o 
 -11   2   4       12.23       15.55      2.79 o 
 -10   2   4       88.33       99.52      7.33 o 
  -9   2   4     1629.91     1726.24     26.13 o 
  -8   2   4       29.81       26.18      2.99 o 
  -7   2   4        0.27        2.66      1.15 o 
  -6   2   4        0.99        4.07      0.85 o 
  -5   2   4     1441.54     1539.25     16.21 o 
  -4   2   4       10.18       12.17      1.05 o 
  -3   2   4      218.46      201.66      9.36 o 
  -2   2   4      167.54      182.65      5.33 o 
  -1   2   4      409.63      477.28      9.54 o 
   0   2   4      210.54      223.03      3.44 o 
   1   2   4       49.01       50.62      2.48 o 
   2   2   4     1467.85     1570.28     22.37 o 
   3   2   4        4.40        4.65      0.87 o 
   4   2   4      159.63      150.56      7.02 o 
   5   2   4      144.15      135.23      9.04 o 
   6   2   4      394.01      420.71     12.97 o 
   7   2   4       23.54       27.84      2.96 o 
   8   2   4       27.79       21.97      2.16 o 
   9   2   4       40.83       33.63      4.18 o 
  10   2   4        5.14        9.28      3.51 o 
  11   2   4       17.24       16.38      2.89 o 
 -14   3   4        4.59        3.72      2.88 o 
 -13   3   4        2.28        4.46      2.02 o 
 -12   3   4        0.41        3.14      1.38 o 
 -11   3   4        0.64        4.89      1.36 o 
 -10   3   4        3.52        7.81      2.67 o 
  -9   3   4        8.72        7.86      2.77 o 
  -8   3   4       11.74       17.97      2.19 o 
  -7   3   4      104.49      113.46      5.50 o 
  -6   3   4        0.92        1.27      1.03 o 
  -5   3   4       15.77       21.41      1.42 o 
  -4   3   4      110.21      104.70      2.77 o 
  -3   3   4      608.50      626.69      7.49 o 
  -2   3   4      163.50      172.29      4.48 o 
  -1   3   4      674.64      744.87      9.99 o 
   0   3   4      894.80      992.36     12.66 o 
   1   3   4      103.19      100.11      4.04 o 
   2   3   4      327.60      332.37      5.57 o 
   3   3   4      138.53      132.67      5.69 o 
   4   3   4      168.45      164.50     10.94 o 
   5   3   4       28.70       25.99      3.65 o 
   6   3   4       72.25       68.00      5.58 o 
   7   3   4       34.68       29.35      9.65 o 
   8   3   4        6.68       11.61      2.54 o 
   9   3   4       67.63       55.88      4.99 o 
  10   3   4        8.29       11.57      2.34 o 
 -14   4   4       11.06        9.23      4.38 o 
 -13   4   4       12.89       12.64      2.57 o 
 -12   4   4        2.71        4.39      1.89 o 
 -11   4   4       63.68       58.73      4.58 o 
 -10   4   4      104.40      102.12      7.65 o 
  -9   4   4       11.37       10.01      1.92 o 
  -8   4   4       25.00       20.99      2.78 o 
  -7   4   4      128.87      134.67      9.65 o 
  -6   4   4       62.71       60.85      3.41 o 
  -5   4   4      741.77      777.21     13.79 o 
  -4   4   4       81.64       81.39      8.08 o 
  -3   4   4      759.38      855.87      9.68 o 
  -2   4   4      170.60      178.03      6.99 o 
  -1   4   4       31.37       35.04      1.67 o 
   0   4   4        1.33        3.15      0.53 o 
   1   4   4      275.60      266.07     10.75 o 
   2   4   4       60.08       60.29      3.12 o 
   3   4   4        5.55        5.82      1.38 o 
   4   4   4        3.41        4.43      0.91 o 
   5   4   4       52.33       51.73      4.47 o 
   6   4   4      121.08       99.65     10.18 o 
   7   4   4       64.00       52.20      5.98 o 
   8   4   4       29.94       25.96      3.95 o 
   9   4   4      115.42      101.87      8.80 o 
  10   4   4       14.19       12.72      2.97 o 
 -14   5   4       22.49       22.74      4.21 o 
 -13   5   4       31.75       36.94      4.89 o 
 -12   5   4      219.90      225.97     14.24 o 
 -11   5   4       37.39       61.58      5.54 o 
 -10   5   4      605.06      549.64     19.11 o 
  -9   5   4        0.53        6.28      1.69 o 
  -8   5   4        5.14        6.79      2.08 o 
  -7   5   4      244.16      245.58      9.26 o 
  -6   5   4      411.12      417.70     12.95 o 
  -5   5   4       74.55       61.79      6.15 o 
  -4   5   4      227.22      249.68      7.03 o 
  -3   5   4     1725.37     1873.46     10.20 o 
  -2   5   4      410.31      415.86      6.67 o 
  -1   5   4       66.81       55.63      3.15 o 
   0   5   4        0.18        4.56      0.98 o 
   1   5   4      176.85      183.15      6.07 o 
   2   5   4      126.38      116.40      7.82 o 
   3   5   4      138.62      133.23      5.85 o 
   4   5   4      106.27      120.86      6.45 o 
   5   5   4      104.17      112.14      8.37 o 
   6   5   4       36.61       36.59      3.73 o 
   7   5   4       61.59       50.16      5.73 o 
   8   5   4       49.82       35.77      4.80 o 
   9   5   4        7.70       10.38      2.89 o 
  10   5   4        0.02        4.41      1.46 o 
 -13   6   4        4.35        7.27      2.40 o 
 -12   6   4       18.00       16.41      4.74 o 
 -11   6   4      185.08      156.52      8.61 o 
  -9   6   4      130.65      119.95      9.56 o 
  -8   6   4       12.27        9.87      2.51 o 
  -7   6   4        3.14        6.53      1.96 o 
  -6   6   4        3.30        4.52      2.07 o 
  -5   6   4       30.79       19.56      3.19 o 
  -4   6   4     1744.82     1762.87     64.65 o 
  -3   6   4        3.09        4.17      1.55 o 
  -2   6   4       65.65       64.67      3.11 o 
  -1   6   4        6.37        4.59      0.99 o 
   0   6   4        0.89        4.54      1.07 o 
   1   6   4      903.18      990.61     26.95 o 
   2   6   4      201.03      217.89      8.95 o 
   3   6   4      494.67      514.30     11.05 o 
   4   6   4      179.88      212.62      9.52 o 
   5   6   4      191.74      182.01      8.49 o 
   6   6   4      129.45      137.55      7.74 o 
   7   6   4       13.75       15.10      1.73 o 
   8   6   4       60.84       47.84      4.54 o 
   9   6   4       38.61       37.09      5.23 o 
  10   6   4        9.44       10.97      2.09 o 
 -13   7   4       10.54       12.64      2.60 o 
 -12   7   4        5.12        9.84      1.98 o 
 -11   7   4       99.46       97.02      8.67 o 
 -10   7   4       76.77       71.61      6.23 o 
  -9   7   4       15.92       19.18      2.73 o 
  -8   7   4      479.83      461.92     15.63 o 
  -7   7   4       58.87       59.64      5.92 o 
  -6   7   4       79.38       64.45     10.10 o 
  -5   7   4      221.82      228.52      8.74 o 
  -4   7   4       17.57       16.61      1.73 o 
  -3   7   4      408.61      430.57     10.87 o 
  -2   7   4      124.73      114.71      4.21 o 
  -1   7   4       32.94       34.05      2.37 o 
   0   7   4        8.12        6.08      2.11 o 
   1   7   4      519.79      525.37     18.75 o 
   2   7   4      421.42      398.20     18.13 o 
   3   7   4       20.08       20.71      2.57 o 
   4   7   4       42.55       41.64      2.87 o 
   5   7   4       14.53       15.59      2.05 o 
   6   7   4        2.42        3.73      1.28 o 
   7   7   4        2.29        1.50      1.14 o 
   8   7   4        1.47        4.61      1.57 o 
   9   7   4       13.69       13.88      2.15 o 
 -13   8   4       60.71       55.94      6.81 o 
 -12   8   4       62.26       57.62      6.90 o 
 -11   8   4        8.58       10.46      3.21 o 
 -10   8   4       38.31       40.25      6.80 o 
  -9   8   4        1.40       10.02      2.18 o 
  -8   8   4      148.80      151.58     12.17 o 
  -7   8   4       15.49       20.93      2.03 o 
  -6   8   4        5.02        6.33      1.36 o 
  -5   8   4      115.36      131.27      8.05 o 
  -4   8   4      479.94      481.08     12.02 o 
  -3   8   4       47.72       50.38      5.45 o 
  -2   8   4      479.76      491.67     20.33 o 
  -1   8   4       60.24       58.40      5.81 o 
   0   8   4       60.95       65.25      8.49 o 
   1   8   4       68.44       69.23      5.70 o 
   2   8   4      235.58      229.55     17.01 o 
   3   8   4       57.71       51.29      4.85 o 
   4   8   4       13.10        6.89      5.67 o 
   5   8   4       60.17       55.60      5.80 o 
   6   8   4       24.42       23.91      7.20 o 
   7   8   4      159.59      163.34     11.04 o 
   8   8   4        7.44        8.16      2.19 o 
   9   8   4        0.23        9.48      2.49 o 
 -12   9   4       15.62        9.24      2.61 o 
 -11   9   4       17.10       12.32      4.18 o 
 -10   9   4       22.14       22.68      4.85 o 
  -9   9   4       26.52       33.76      9.95 o 
  -8   9   4       38.08       44.20      4.76 o 
  -7   9   4      127.55      121.55      9.82 o 
  -6   9   4        0.99        5.12      1.52 o 
  -5   9   4      301.02      272.42     14.38 o 
  -4   9   4      507.82      531.16     11.88 o 
  -3   9   4        0.64        5.38      1.95 o 
  -2   9   4        7.48        7.11      1.27 o 
  -1   9   4        2.13        4.47      1.48 o 
   0   9   4      224.38      218.21     12.77 o 
   1   9   4      181.50      180.34     24.56 o 
   2   9   4       45.71       42.49      4.87 o 
   3   9   4       40.46       38.07      3.91 o 
   4   9   4       78.17       81.62     12.71 o 
   5   9   4        4.33        1.45      1.70 o 
   6   9   4      167.88      177.60     24.15 o 
   7   9   4       30.99       28.64      6.07 o 
   8   9   4        8.82       11.82      3.04 o 
 -12  10   4        3.92        6.72      2.37 o 
 -11  10   4        0.44        5.46      2.20 o 
 -10  10   4       48.71       55.87      9.27 o 
  -9  10   4      194.47      187.88     15.83 o 
  -8  10   4       17.32       11.70      2.13 o 
  -7  10   4       81.64       78.70      6.95 o 
  -6  10   4        6.72        5.79      3.19 o 
  -5  10   4     1959.16     1948.60     48.12 o 
  -4  10   4      102.60       97.34      7.75 o 
  -3  10   4      302.44      354.71     29.32 o 
  -2  10   4        1.36        1.95      2.14 o 
  -1  10   4       56.70       53.86     12.02 o 
   0  10   4       90.87      110.23     11.55 o 
   1  10   4       17.80       18.09      7.56 o 
   2  10   4        0.14        6.40      3.36 o 
   3  10   4        0.02        3.58      1.69 o 
   4  10   4       16.65       14.65      2.81 o 
   5  10   4        0.96        6.58      1.86 o 
   6  10   4       47.44       53.01      6.04 o 
   7  10   4      217.61      216.31     14.63 o 
   8  10   4       37.38       22.97     10.39 o 
 -11  11   4        2.31        4.94      2.03 o 
 -10  11   4        7.22        5.63      2.39 o 
  -9  11   4        8.08       10.48      2.64 o 
  -8  11   4        7.22        8.39      2.27 o 
  -7  11   4        8.72        8.45      2.13 o 
  -6  11   4      219.21      212.53     12.22 o 
  -5  11   4      273.10      283.61     13.05 o 
  -4  11   4        4.61        7.03      1.64 o 
  -3  11   4       92.15       79.13      6.67 o 
  -2  11   4      277.81      267.39      7.96 o 
  -1  11   4      648.22      733.37     21.80 o 
   0  11   4      706.64      740.82     48.97 o 
   1  11   4       53.11       45.46      5.35 o 
   2  11   4       75.26       72.39      6.93 o 
   3  11   4      104.22      103.80      6.54 o 
   4  11   4       61.09       53.40      5.85 o 
   5  11   4      189.14      189.13     14.13 o 
   6  11   4      138.65      122.77     10.13 o 
   7  11   4      115.51      144.26     31.37 o 
 -10  12   4       26.34       22.41      4.44 o 
  -9  12   4       17.70       16.14      3.89 o 
  -8  12   4        3.68        7.30      1.86 o 
  -7  12   4       17.69       17.03      5.08 o 
  -6  12   4        5.30       10.22      2.33 o 
  -5  12   4       17.52       16.51      2.80 o 
  -4  12   4      578.05      583.39     20.29 o 
  -3  12   4      198.55      189.74     11.70 o 
  -2  12   4      919.94      992.86     46.87 o 
  -1  12   4       54.52       55.34      6.94 o 
   0  12   4        1.47        4.23      1.67 o 
   1  12   4       19.67       19.53      3.82 o 
   2  12   4       57.45       68.19      6.78 o 
   3  12   4      108.43       85.56      6.22 o 
   4  12   4       60.51       54.20     11.34 o 
   5  12   4       23.38       25.00      3.91 o 
   6  12   4       33.24       17.22      3.58 o 
  -9  13   4        7.01        8.70      2.33 o 
  -8  13   4       20.29       24.68      3.61 o 
  -7  13   4      102.62      104.95      8.19 o 
  -6  13   4       67.74       71.79      9.20 o 
  -5  13   4        1.13        5.84      2.44 o 
  -4  13   4      169.08      185.92      6.68 o 
  -3  13   4       32.82       29.22      4.40 o 
  -2  13   4      541.08      594.59     16.64 o 
  -1  13   4       20.21       13.04      6.71 o 
   0  13   4        6.18        7.77      2.49 o 
   1  13   4        7.83        8.76      3.11 o 
   2  13   4        4.47       10.11      3.94 o 
   3  13   4        0.30        5.92      2.04 o 
   4  13   4        5.09        4.08      1.90 o 
   5  13   4       10.27       11.15      2.68 o 
  -8  14   4        3.62        6.93      2.11 o 
  -7  14   4        0.88        4.11      1.61 o 
  -6  14   4       17.43        9.33      3.43 o 
  -5  14   4        0.29        4.85      1.96 o 
  -4  14   4        0.61        4.66      1.59 o 
  -3  14   4       10.36        9.91      3.76 o 
  -2  14   4        0.99        8.85      3.19 o 
  -1  14   4       13.98       15.44      5.80 o 
   0  14   4        2.62       11.19      5.00 o 
   1  14   4        6.10        9.28      3.41 o 
   2  14   4       12.06        7.06      4.45 o 
   3  14   4       41.63       23.72      4.33 o 
   4  14   4        0.94        7.10      2.14 o 
  -6  15   4        1.61        6.45      2.20 o 
  -5  15   4       53.68       49.50     11.78 o 
  -4  15   4       35.79       33.02      6.30 o 
  -3  15   4       14.13       12.43      4.27 o 
  -2  15   4        2.05        8.55      3.72 o 
  -1  15   4       52.51       55.75      8.15 o 
   0  15   4        5.50        7.26      1.96 o 
   1  15   4        1.05        6.48      2.31 o 
   2  15   4        5.18       12.80      2.74 o 
   3  15   4        2.15        7.12      2.37 o 
  -4  16   4       49.49       64.28      6.89 o 
  -3  16   4       59.26       70.83     12.28 o 
  -2  16   4       98.21       75.42     10.42 o 
  -1  16   4      191.92      186.21     14.05 o 
   0  16   4        2.16        6.31      2.35 o 
 -14   1   5        0.00        7.78      3.83 o 
 -13   1   5       10.37       18.87      3.35 o 
 -12   1   5        1.50        9.28      2.22 o 
 -11   1   5        9.75        9.46      2.03 o 
 -10   1   5       86.04      104.17      9.79 o 
  -9   1   5       93.94      106.54      7.71 o 
  -8   1   5       64.76       67.89      6.51 o 
  -7   1   5      355.42      349.04      8.44 o 
  -6   1   5      128.15      150.00      6.40 o 
  -5   1   5      253.60      221.40      5.73 o 
  -4   1   5      210.90      189.62      5.61 o 
  -3   1   5      180.48      207.83      7.73 o 
  -2   1   5      193.15      207.21      4.02 o 
  -1   1   5      291.27      305.73     14.51 o 
   0   1   5      304.48      318.47      6.10 o 
   1   1   5        3.39        5.05      0.91 o 
   2   1   5       10.96        9.80      1.27 o 
   3   1   5       46.66       48.20      3.32 o 
   4   1   5      310.05      297.75     11.45 o 
   5   1   5        2.08        4.17      1.10 o 
   6   1   5       43.09       46.78      4.94 o 
   7   1   5        0.03        2.80      1.11 o 
   8   1   5      103.37      103.82      5.98 o 
   9   1   5       74.41       68.59      7.85 o 
 -14   2   5      116.65      122.89     17.43 o 
 -13   2   5        7.33        7.59      2.03 o 
 -12   2   5       83.14       79.85      8.61 o 
 -11   2   5      284.77      266.36     16.63 o 
 -10   2   5      162.48      160.59     16.09 o 
  -9   2   5       17.93       18.68      2.57 o 
  -8   2   5      679.33      658.38     12.06 o 
  -7   2   5       52.78       43.33      3.40 o 
  -6   2   5       25.53       24.60      2.76 o 
  -5   2   5       85.42       92.12      3.90 o 
  -4   2   5       53.19       73.09      3.00 o 
  -3   2   5      152.84      147.43      8.07 o 
  -2   2   5      299.89      325.74      9.84 o 
  -1   2   5        1.16        3.35      0.84 o 
   0   2   5       46.02       47.17      2.84 o 
   1   2   5      613.58      691.61     15.39 o 
   2   2   5       43.61       43.77      3.28 o 
   3   2   5     1216.81     1350.98     15.06 o 
   4   2   5      210.32      197.88     12.93 o 
   5   2   5       35.79       36.73      3.66 o 
   6   2   5       86.60       69.75      7.26 o 
   7   2   5      182.08      179.16      7.20 o 
   8   2   5       29.91       15.77      2.49 o 
   9   2   5        1.96        2.97      1.04 o 
 -14   3   5        1.94        5.83      1.95 o 
 -13   3   5       36.44       28.19      3.81 o 
 -12   3   5        8.68       12.00      2.36 o 
 -11   3   5      228.74      187.25     13.27 o 
 -10   3   5       28.67       27.25      3.12 o 
  -9   3   5     1866.31     1836.19     51.84 o 
  -8   3   5       22.60       17.25      2.39 o 
  -7   3   5        1.12        5.02      1.25 o 
  -6   3   5       72.08       67.72      3.82 o 
  -5   3   5      254.43      260.17      9.31 o 
  -4   3   5      270.15      279.76      7.75 o 
  -3   3   5       11.24       10.57      1.59 o 
  -2   3   5        2.32        8.91      1.69 o 
  -1   3   5       70.59       70.79      4.73 o 
   0   3   5       25.21       22.93      2.06 o 
   1   3   5      310.09      319.05      8.56 o 
   2   3   5      186.81      205.69      6.02 o 
   3   3   5      286.62      301.35     12.98 o 
   4   3   5      278.23      277.44     10.42 o 
   5   3   5      134.65      119.77     10.32 o 
   6   3   5        1.01        4.02      1.13 o 
   7   3   5       30.55       28.10      3.77 o 
   8   3   5        0.95        3.01      1.00 o 
   9   3   5        0.07        1.66      0.99 o 
 -14   4   5        6.89        9.60      3.08 o 
 -13   4   5       68.72       81.73      7.04 o 
 -12   4   5       15.77       12.51      2.06 o 
 -11   4   5       37.92       33.86      4.97 o 
 -10   4   5      110.11      113.52      9.33 o 
  -9   4   5       34.30       48.21      4.14 o 
  -8   4   5       20.16       19.44      1.84 o 
  -7   4   5        8.58       12.08      1.96 o 
  -6   4   5        0.26        6.62      1.86 o 
  -5   4   5       38.12       37.79      3.17 o 
  -4   4   5      705.74      740.80     15.06 o 
  -3   4   5      386.21      380.15     10.34 o 
  -2   4   5       86.95       69.73      6.47 o 
  -1   4   5      461.27      482.53     10.27 o 
   0   4   5       62.47       62.51      2.65 o 
   1   4   5       52.52       45.16      3.54 o 
   2   4   5       16.04       12.40      1.63 o 
   3   4   5      149.85      168.29      7.59 o 
   4   4   5       12.81       14.99      2.00 o 
   5   4   5        2.32        4.41      2.23 o 
   6   4   5       20.29       17.81      3.17 o 
   7   4   5      110.00       84.65      7.52 o 
   8   4   5       78.59       63.15      6.10 o 
   9   4   5       26.81       22.09      3.59 o 
 -13   5   5        7.53       13.15      3.79 o 
 -12   5   5       49.18       43.72      4.92 o 
 -11   5   5        0.15        2.82      1.36 o 
 -10   5   5      336.86      294.59     16.35 o 
  -9   5   5      327.69      330.06     11.71 o 
  -8   5   5       43.01       44.16      4.46 o 
  -7   5   5       19.59       19.87      2.80 o 
  -6   5   5       30.05       27.99      2.49 o 
  -5   5   5       17.46       17.70      2.28 o 
  -4   5   5       18.50       26.73      1.79 o 
  -3   5   5      124.30      122.26      5.60 o 
  -2   5   5      372.26      378.64     12.85 o 
  -1   5   5        3.53        3.85      0.78 o 
   0   5   5        2.97        4.06      0.72 o 
   1   5   5      137.42      163.95      4.66 o 
   2   5   5        8.72        7.73      1.08 o 
   3   5   5       79.68       76.22      5.43 o 
   4   5   5      143.69      137.45      7.37 o 
   5   5   5      204.93      233.65     12.37 o 
   6   5   5        2.32        6.75      2.01 o 
   7   5   5        2.90        4.37      1.29 o 
   8   5   5       13.06       11.56      2.28 o 
   9   5   5        0.13        4.01      3.15 o 
 -13   6   5       36.25       52.06      5.00 o 
 -12   6   5       54.88       55.37      4.93 o 
 -11   6   5      101.46       83.27     11.54 o 
 -10   6   5       10.04        9.61      2.07 o 
  -9   6   5       95.31      102.30     10.48 o 
  -8   6   5       41.49       28.37      3.05 o 
  -7   6   5       34.16       37.35      5.82 o 
  -6   6   5      199.82      185.34     10.07 o 
  -5   6   5        5.32        5.01      0.85 o 
  -4   6   5       56.87       57.43      4.08 o 
  -3   6   5        5.72       10.29      2.18 o 
  -2   6   5      106.51       98.65      3.00 o 
  -1   6   5      191.14      200.25     10.28 o 
   0   6   5       32.62       37.70      3.17 o 
   1   6   5        0.85        3.47      1.06 o 
   2   6   5        6.70        3.63      1.93 o 
   3   6   5      391.53      410.05     15.49 o 
   4   6   5       33.67       34.24      3.47 o 
   5   6   5        2.64        7.32      2.87 o 
   6   6   5        0.99        1.73      0.87 o 
   7   6   5        5.01        6.18      1.34 o 
   8   6   5        1.18        5.02      1.66 o 
 -13   7   5       17.64       15.82      4.19 o 
 -12   7   5       50.18       58.71      8.25 o 
 -11   7   5       11.35       22.48      4.03 o 
 -10   7   5        1.35        4.56      2.38 o 
  -9   7   5      140.87      145.05      8.02 o 
  -8   7   5        5.20        7.69      3.64 o 
  -7   7   5        8.77        7.65      1.69 o 
  -6   7   5       77.55       60.81      6.78 o 
  -5   7   5      166.79      170.76      9.39 o 
  -4   7   5        2.39        4.53      1.40 o 
  -3   7   5        0.26        2.79      1.10 o 
  -2   7   5       56.74       70.36      3.56 o 
  -1   7   5        4.05        4.26      0.93 o 
   0   7   5       93.39       96.13      5.19 o 
   1   7   5      351.59      355.05     12.03 o 
   2   7   5       27.23       22.04      2.99 o 
   3   7   5      248.69      249.09     16.46 o 
   4   7   5       87.82       73.47      6.42 o 
   5   7   5       11.39        9.78      2.24 o 
   6   7   5        0.01        3.49      2.04 o 
   7   7   5       13.04       10.57      4.63 o 
   8   7   5       30.34       27.94      3.71 o 
 -12   8   5       10.26        8.39      2.41 o 
 -11   8   5        2.37        4.07      1.83 o 
 -10   8   5       16.87       14.39      2.58 o 
  -9   8   5      265.92      229.05     11.92 o 
  -8   8   5       73.80       64.89      5.56 o 
  -7   8   5        2.91        7.13      2.01 o 
  -6   8   5       89.41       86.70      9.52 o 
  -5   8   5      433.40      412.69     11.29 o 
  -4   8   5       38.34       39.06      3.34 o 
  -3   8   5       14.19       12.94      2.39 o 
  -2   8   5      152.08      146.50      9.97 o 
  -1   8   5       22.39       25.25      4.50 o 
   0   8   5      166.29      147.69     11.56 o 
   1   8   5       67.22       76.11      4.59 o 
   2   8   5      429.07      509.19     21.30 o 
   3   8   5      123.95      125.91     14.77 o 
   4   8   5      106.91      115.21     10.67 o 
   5   8   5       43.79       49.01      6.37 o 
   6   8   5       81.68      108.60      9.55 o 
   7   8   5        1.04        7.94      1.76 o 
   8   8   5        9.17        6.31      1.99 o 
 -12   9   5      107.87      102.38      8.06 o 
 -11   9   5       56.84       60.49      5.59 o 
 -10   9   5        0.03        4.31      1.39 o 
  -9   9   5      183.12      175.82      6.09 o 
  -8   9   5        0.03        3.39      1.48 o 
  -7   9   5       55.27       43.53      4.08 o 
  -6   9   5        0.42        4.37      2.32 o 
  -5   9   5      134.11      116.47      9.48 o 
  -4   9   5      567.22      607.48     15.83 o 
  -3   9   5       12.16       12.59      1.40 o 
  -2   9   5       29.45       25.90      2.53 o 
  -1   9   5       21.38       17.09      3.46 o 
   0   9   5      542.75      555.45     27.47 o 
   1   9   5      241.38      244.82     14.11 o 
   2   9   5       48.21       58.82      5.41 o 
   3   9   5      205.23      203.60     14.21 o 
   4   9   5        0.00        5.04      1.69 o 
   5   9   5        4.57        3.30      2.00 o 
   6   9   5       27.49       27.56      5.79 o 
   7   9   5       34.91       38.10      5.38 o 
 -11  10   5       67.49       65.89      6.74 o 
 -10  10   5       31.30       32.42      4.33 o 
  -9  10   5      112.36      121.69      8.36 o 
  -8  10   5       62.03       43.92      5.77 o 
  -7  10   5       28.82       21.96      5.08 o 
  -6  10   5      194.36      183.26     10.77 o 
  -5  10   5       70.09       64.68      5.67 o 
  -4  10   5      309.15      330.75     11.01 o 
  -3  10   5       47.77       38.87      3.22 o 
  -2  10   5       24.59       20.42      2.76 o 
  -1  10   5      322.85      317.89     16.13 o 
   0  10   5        6.80        9.89      1.89 o 
   1  10   5       20.47       32.75      4.20 o 
   2  10   5       35.78       32.49      3.96 o 
   3  10   5       49.98       55.66      7.47 o 
   4  10   5        0.83        5.35      1.91 o 
   5  10   5       16.34       15.18      3.32 o 
   6  10   5       75.25       77.89      9.60 o 
 -10  11   5        0.13        4.05      1.84 o 
  -9  11   5       28.58       30.13      5.13 o 
  -8  11   5        0.45        6.76      1.73 o 
  -7  11   5        0.07        4.34      1.45 o 
  -6  11   5      149.28      140.79     13.65 o 
  -5  11   5       21.59       21.15      2.62 o 
  -4  11   5       71.09       71.66      9.28 o 
  -3  11   5       16.97       12.67      2.01 o 
  -2  11   5      245.86      256.14     17.18 o 
  -1  11   5        7.24        9.21      1.91 o 
   0  11   5       19.11       17.38      2.67 o 
   1  11   5        6.27        4.94      1.43 o 
   2  11   5       10.80       11.05      2.61 o 
   3  11   5        1.65        8.70      2.23 o 
   4  11   5        0.22        7.59      1.96 o 
   5  11   5        7.12       12.11      3.34 o 
   6  11   5        0.21        3.74      2.16 o 
  -9  12   5       11.39       13.13      2.73 o 
  -8  12   5        1.28        4.76      1.14 o 
  -7  12   5        4.13        5.14      1.93 o 
  -6  12   5        7.43        6.98      1.59 o 
  -5  12   5       17.03       12.04      2.33 o 
  -4  12   5      543.78      593.98     31.42 o 
  -3  12   5       16.58       16.00      2.88 o 
  -2  12   5       14.03       16.88      3.45 o 
  -1  12   5        0.33        3.55      1.34 o 
   0  12   5      109.04      107.76      9.96 o 
   1  12   5        1.33        4.67      4.00 o 
   2  12   5       52.57       56.40      4.41 o 
   3  12   5       18.84       28.85      4.11 o 
   4  12   5        3.68        3.67      3.45 o 
   5  12   5       27.02       19.96      7.23 o 
  -8  13   5        3.39        4.28      1.48 o 
  -7  13   5        4.24        5.15      2.22 o 
  -6  13   5       82.95       93.30     11.33 o 
  -5  13   5        3.08        6.81      2.46 o 
  -4  13   5       23.16       17.57      3.48 o 
  -3  13   5        3.05        5.55      1.74 o 
  -2  13   5      156.42      166.87     16.34 o 
  -1  13   5        0.13        5.59      1.93 o 
   0  13   5       19.01       14.70      2.83 o 
   1  13   5        0.68        5.83      1.99 o 
   2  13   5      116.00      129.82      8.77 o 
   3  13   5       12.24        9.66      3.45 o 
   4  13   5        5.43        6.00      3.82 o 
  -7  14   5       37.16       40.66      4.42 o 
  -6  14   5       10.88        8.45      1.96 o 
  -5  14   5        7.35        8.52      1.93 o 
  -4  14   5       51.21       39.35      6.75 o 
  -3  14   5      213.51      192.93     19.66 o 
  -2  14   5        6.13        8.90      2.39 o 
  -1  14   5       27.24       23.91      9.16 o 
   0  14   5       75.74       84.30      7.96 o 
   1  14   5        6.46        6.12      1.61 o 
   2  14   5       15.90        9.97      7.26 o 
  -4  15   5       32.79       33.77      6.51 o 
  -3  15   5      111.74       86.05     15.81 o 
  -2  15   5       26.24       26.09     12.64 o 
  -1  15   5       40.39       25.13      5.00 o 
   0  15   5        0.01        4.56      1.66 o 
 -13   0   6       19.89       23.80      5.00 o 
 -12   0   6      145.87      136.18     14.29 o 
 -11   0   6       36.61       32.83      5.94 o 
 -10   0   6      785.01      769.85     37.09 o 
  -9   0   6       73.08       95.98     12.13 o 
  -8   0   6      827.68      782.97     59.72 o 
  -7   0   6     1115.21     1199.29     61.95 o 
  -6   0   6      928.25      932.77     17.17 o 
  -5   0   6      127.55      113.44      6.96 o 
  -4   0   6       97.97       77.67      5.96 o 
  -3   0   6       10.41       16.90      4.57 o 
  -2   0   6       36.91       49.80      8.96 o 
  -1   0   6      145.15      159.25      6.14 o 
   0   0   6        8.89       12.70      1.55 o 
   1   0   6        0.02        4.14      1.11 o 
   2   0   6     1216.79     1343.32     38.50 o 
   3   0   6     1389.61     1495.27     95.77 o 
   4   0   6      871.09      892.67     23.72 o 
   5   0   6        1.82        4.11      3.18 o 
   6   0   6        0.20        2.36      1.43 o 
   7   0   6        2.29        4.91      3.48 o 
   8   0   6       13.02       10.64      5.76 o 
 -13   1   6        0.01        7.67      2.03 o 
 -12   1   6       49.26       57.55      6.11 o 
 -11   1   6        2.73        5.47      1.70 o 
 -10   1   6        6.27        9.43      1.98 o 
  -9   1   6      511.41      490.87     13.58 o 
  -8   1   6     1442.07     1409.74     45.92 o 
  -7   1   6      579.87      552.17     12.21 o 
  -6   1   6      298.41      287.21     10.62 o 
  -5   1   6      527.51      534.06     11.81 o 
  -4   1   6       55.98       57.67      4.36 o 
  -3   1   6      344.26      343.66     10.70 o 
  -2   1   6        0.89        0.75      0.57 o 
  -1   1   6      124.87      129.41      7.05 o 
   0   1   6      299.51      317.03      5.54 o 
   1   1   6       19.52       21.21      1.54 o 
   2   1   6      407.39      420.37     11.03 o 
   3   1   6       63.95       56.36      4.52 o 
   4   1   6       83.69       73.87      7.66 o 
   5   1   6        0.08        2.11      0.84 o 
   6   1   6       16.90        5.53      3.03 o 
   7   1   6       74.68       80.00      7.45 o 
   8   1   6       84.66       83.58      8.17 o 
 -13   2   6       17.16       19.77      3.21 o 
 -12   2   6        1.23        7.58      2.02 o 
 -11   2   6       63.42       57.95      5.77 o 
 -10   2   6        0.21        4.60      1.50 o 
  -9   2   6      842.00      804.32     63.05 o 
  -8   2   6       54.05       51.80      7.21 o 
  -7   2   6      528.19      510.60     11.39 o 
  -6   2   6       22.73       22.93      1.51 o 
  -5   2   6      678.15      675.19     14.38 o 
  -4   2   6       19.20       16.26      2.74 o 
  -3   2   6      161.61      179.40      7.76 o 
  -2   2   6      195.45      185.71      7.47 o 
  -1   2   6        8.97       12.67      1.44 o 
   0   2   6      134.57      150.34      8.69 o 
   1   2   6       59.14       64.62      4.22 o 
   2   2   6        9.47        7.45      0.92 o 
   3   2   6      103.59       80.05      8.74 o 
   4   2   6      134.67      126.77      6.68 o 
   5   2   6       92.72       88.00      6.23 o 
   6   2   6       52.40       60.58      5.51 o 
   7   2   6        0.44        3.61      0.97 o 
   8   2   6        1.76        5.52      1.43 o 
 -13   3   6       15.10       13.90      3.05 o 
 -12   3   6       35.33       42.71      4.50 o 
 -11   3   6        9.17        9.57      2.89 o 
 -10   3   6       12.72       13.66      4.27 o 
  -9   3   6       91.96       72.91      5.69 o 
  -8   3   6       71.12       65.47      4.89 o 
  -7   3   6      128.12      113.10     10.86 o 
  -6   3   6       41.30       42.94      2.38 o 
  -5   3   6      229.80      207.78     12.98 o 
  -4   3   6       65.54       57.17      7.09 o 
  -3   3   6      226.49      246.11     12.49 o 
  -2   3   6       81.31       74.10      7.07 o 
  -1   3   6        0.94        1.93      0.76 o 
   0   3   6       19.34       14.48      1.12 o 
   1   3   6       44.15       41.37      2.95 o 
   2   3   6       21.34       20.21      2.58 o 
   3   3   6        6.54        7.54      1.40 o 
   4   3   6       10.44        6.57      1.12 o 
   5   3   6        7.69        7.70      1.58 o 
   6   3   6        0.36        3.17      0.97 o 
   7   3   6       16.82       18.99      2.83 o 
   8   3   6        4.03        6.78      2.34 o 
 -13   4   6       82.95       88.25      6.42 o 
 -12   4   6       75.57       66.20      4.81 o 
 -11   4   6       42.63       28.23      4.07 o 
 -10   4   6      104.70      104.85      6.34 o 
  -9   4   6        1.73       10.12      1.83 o 
  -8   4   6      189.94      195.60     11.88 o 
  -7   4   6      118.32      127.36      9.89 o 
  -6   4   6        0.10        2.19      1.05 o 
  -5   4   6       71.40       67.38      6.69 o 
  -4   4   6       28.55       23.27      1.96 o 
  -3   4   6      302.51      331.46     10.37 o 
  -2   4   6       29.85       31.17      2.68 o 
  -1   4   6        8.16        9.76      1.44 o 
   0   4   6        2.73        3.35      0.63 o 
   1   4   6       56.51       47.47      7.32 o 
   2   4   6        1.15        4.34      1.07 o 
   3   4   6       68.98       68.82      5.35 o 
   4   4   6       17.11       20.32      2.78 o 
   5   4   6       13.06       10.56      3.50 o 
   6   4   6       32.08       21.67      2.48 o 
   7   4   6        1.37        3.96      1.18 o 
   8   4   6       74.93       51.07      8.98 o 
 -13   5   6        2.76        3.36      1.92 o 
 -12   5   6        2.02        2.01      3.04 o 
 -11   5   6        8.27        8.90      2.39 o 
 -10   5   6      344.87      301.85     12.31 o 
  -9   5   6        8.56        8.43      2.24 o 
  -8   5   6      481.10      467.11     21.85 o 
  -7   5   6       34.90       30.77      2.97 o 
  -6   5   6        0.21        2.61      0.75 o 
  -5   5   6        2.69        3.52      1.11 o 
  -4   5   6        0.95        3.07      1.04 o 
  -3   5   6       57.02       48.07      8.06 o 
  -2   5   6       16.95        9.41      1.39 o 
  -1   5   6       23.94       21.62      1.97 o 
   0   5   6       12.55        5.31      1.15 o 
   1   5   6       33.13       31.48      2.59 o 
   2   5   6       78.19       69.21      7.61 o 
   3   5   6        0.76        0.94      1.46 o 
   4   5   6      123.74      125.18      8.79 o 
   5   5   6       94.89       88.40      8.07 o 
   6   5   6       44.71       29.20      3.23 o 
   7   5   6       10.40       13.47      2.24 o 
 -12   6   6       23.37       29.41      4.30 o 
 -11   6   6       22.83       31.02      3.28 o 
 -10   6   6       59.49       42.11      5.40 o 
  -9   6   6        8.31        8.64      2.74 o 
  -8   6   6      261.42      232.63     13.02 o 
  -7   6   6       12.39       10.81      2.27 o 
  -6   6   6       14.26       11.92      1.50 o 
  -5   6   6       17.35       10.71      2.01 o 
  -4   6   6       11.81        5.17      0.97 o 
  -3   6   6      582.21      622.80     19.43 o 
  -2   6   6       31.70       21.54      2.82 o 
  -1   6   6      138.51      143.98      5.32 o 
   0   6   6       48.96       49.88      3.95 o 
   1   6   6       79.89       64.63      5.09 o 
   2   6   6      422.04      434.16     24.56 o 
   3   6   6       46.62       46.05      5.38 o 
   4   6   6      128.34      118.37      8.14 o 
   5   6   6        7.50        8.76      2.57 o 
   6   6   6        1.63        9.10      2.26 o 
   7   6   6        7.51        8.21      2.00 o 
 -12   7   6       89.68      104.95      8.35 o 
 -11   7   6      219.23      250.78     14.58 o 
 -10   7   6       29.36       23.01      3.23 o 
  -9   7   6        7.27        7.42      1.75 o 
  -8   7   6      279.84      251.04     12.71 o 
  -7   7   6        1.72        5.29      2.60 o 
  -6   7   6        4.62        5.60      2.12 o 
  -5   7   6        0.02        2.10      1.43 o 
  -4   7   6       25.99       27.40      2.57 o 
  -3   7   6       24.67       29.29      3.22 o 
  -2   7   6      257.82      239.57      7.58 o 
  -1   7   6      125.90      130.63      7.53 o 
   0   7   6      130.60      133.02      6.02 o 
   1   7   6        6.34        3.66      1.27 o 
   2   7   6        5.24        6.70      1.73 o 
   3   7   6        1.40        1.35      4.06 o 
   4   7   6      116.16      128.73     19.77 o 
   5   7   6        1.44        6.86      1.90 o 
   6   7   6       98.38       91.67     11.75 o 
   7   7   6       21.97       18.55      5.24 o 
 -12   8   6       46.65       51.15      4.92 o 
 -11   8   6       13.45       10.92      1.72 o 
 -10   8   6       13.81       13.63      2.86 o 
  -9   8   6      105.56       97.76      6.33 o 
  -8   8   6        4.65        2.54      1.16 o 
  -7   8   6        6.40       10.37      1.87 o 
  -6   8   6      120.02      118.57      6.50 o 
  -5   8   6        0.10        0.51      0.81 o 
  -4   8   6        8.29        8.38      0.98 o 
  -3   8   6        0.59        1.91      1.04 o 
  -2   8   6       27.51       23.65      4.30 o 
  -1   8   6       77.27       83.08     12.71 o 
   0   8   6       54.67       60.07      5.82 o 
   1   8   6       48.23       46.09      8.46 o 
   2   8   6       28.59       26.91      4.00 o 
   3   8   6        5.25        4.28      1.42 o 
   4   8   6       10.39       11.30      2.46 o 
   5   8   6       81.10       65.77      6.16 o 
   6   8   6        2.62       10.99      2.97 o 
 -11   9   6        1.41        5.13      2.19 o 
 -10   9   6       13.27        5.68      1.68 o 
  -9   9   6      165.41      159.44      8.33 o 
  -8   9   6        1.46        3.69      1.24 o 
  -7   9   6      149.46      138.90     11.86 o 
  -6   9   6        1.85        3.28      0.94 o 
  -5   9   6        1.58        1.65      0.95 o 
  -4   9   6      318.87      304.61     17.19 o 
  -3   9   6      103.11       96.81     17.90 o 
  -2   9   6       23.89       23.06      3.03 o 
  -1   9   6       41.71       55.60      7.01 o 
   0   9   6      338.27      349.65     16.74 o 
   1   9   6       35.89       33.77      4.74 o 
   2   9   6        0.86        4.22      4.31 o 
   3   9   6        6.13        3.87      1.70 o 
   4   9   6       33.60       39.35      6.81 o 
   5   9   6        0.50        1.64      2.69 o 
 -10  10   6       15.35       12.04      2.39 o 
  -9  10   6       10.93        8.79      1.79 o 
  -8  10   6       26.22       27.27      3.73 o 
  -7  10   6       29.94       25.04      5.12 o 
  -6  10   6        9.84       10.47      1.79 o 
  -5  10   6       85.52       66.35      5.78 o 
  -4  10   6      529.26      560.30     10.88 o 
  -3  10   6      205.35      221.56     22.15 o 
  -2  10   6        3.55        4.66      1.61 o 
  -1  10   6       43.65       53.09     10.89 o 
   0  10   6        6.55        6.14      1.79 o 
   1  10   6        0.01        5.31      2.50 o 
   2  10   6        3.63        4.50      2.01 o 
   3  10   6        0.95        6.99      2.85 o 
   4  10   6        3.73        6.01      2.17 o 
   5  10   6       20.08       16.07      4.07 o 
  -9  11   6        1.50        8.20      1.96 o 
  -8  11   6       29.43       25.35      3.68 o 
  -7  11   6        5.56        9.77      3.94 o 
  -6  11   6       33.46       25.90      3.23 o 
  -5  11   6       11.87       13.18      3.60 o 
  -4  11   6      148.72      144.87     11.19 o 
  -3  11   6       67.03       58.34      8.30 o 
  -2  11   6      107.94      110.16     14.55 o 
  -1  11   6      141.43      151.31     19.35 o 
   0  11   6       10.27       16.86      4.24 o 
   1  11   6       39.92       43.14      6.47 o 
   2  11   6      154.12      141.86     10.32 o 
   3  11   6       51.26       54.83      5.63 o 
   4  11   6        5.36        5.44      2.51 o 
  -8  12   6        7.10       11.67      2.26 o 
  -7  12   6       61.57       67.78      6.96 o 
  -6  12   6       11.30        9.93      2.13 o 
  -5  12   6        0.06        7.58      3.81 o 
  -4  12   6       15.36       16.59      2.84 o 
  -3  12   6      118.48       96.42      9.43 o 
  -2  12   6      414.28      390.39     14.81 o 
  -1  12   6      106.43      150.65     18.04 o 
   0  12   6       30.54       24.67      4.65 o 
   1  12   6       40.55       33.90      5.32 o 
   2  12   6        9.58        5.48      1.66 o 
   3  12   6        1.27        7.67      3.30 o 
  -7  13   6       14.94       14.86      3.67 o 
  -6  13   6       15.25       14.92      3.17 o 
  -5  13   6        2.42        7.96      2.15 o 
  -4  13   6        0.40        3.93      2.07 o 
  -3  13   6       13.16        4.28      1.36 o 
  -2  13   6       99.15      101.95      5.36 o 
  -1  13   6      108.34       97.58     11.76 o 
   0  13   6       28.58       30.91      3.70 o 
   1  13   6        3.67        9.44      2.67 o 
  -4  14   6        2.46        4.46      1.59 o 
  -3  14   6        1.69        5.43      4.66 o 
  -2  14   6       14.13        9.94      4.13 o 
 -13   1   7       15.55       13.38      2.62 o 
 -12   1   7        0.00        2.94      2.31 o 
 -11   1   7        0.04        2.63      1.86 o 
 -10   1   7        3.93        4.42      1.38 o 
  -9   1   7      129.64      133.00      8.83 o 
  -8   1   7      128.47      125.99      8.78 o 
  -7   1   7       88.59       72.63      4.75 o 
  -6   1   7       28.10       21.54      2.81 o 
  -5   1   7      492.31      476.58     17.00 o 
  -4   1   7     1131.24     1170.12     43.78 o 
  -3   1   7        1.01        6.03      2.62 o 
  -2   1   7        2.44        1.60      1.26 o 
  -1   1   7       24.81       13.46      2.12 o 
   0   1   7      175.94      176.80      5.91 o 
   1   1   7       61.77       64.51      6.83 o 
   2   1   7        0.74        3.14      0.99 o 
   3   1   7        7.23        8.35      1.67 o 
   4   1   7        1.48        5.00      1.30 o 
   5   1   7      144.97      125.66     12.81 o 
   6   1   7        0.01        2.81      0.71 o 
 -13   2   7       98.83      111.66     18.21 o 
 -12   2   7       40.82       49.66      5.96 o 
 -11   2   7      136.10      118.40     10.50 o 
 -10   2   7       52.80       56.24      8.45 o 
  -9   2   7      197.28      200.39     12.17 o 
  -8   2   7      180.82      190.02     10.37 o 
  -7   2   7        1.36        3.86      0.96 o 
  -6   2   7       69.77       69.15      6.29 o 
  -5   2   7       81.83       89.03      8.19 o 
  -4   2   7        0.75        3.34      0.97 o 
  -3   2   7       83.68      100.24      8.38 o 
  -2   2   7       78.27       77.57      6.16 o 
  -1   2   7       41.61       36.02      3.89 o 
   0   2   7        1.78        1.22      0.85 o 
   1   2   7       32.71       30.51      4.86 o 
   2   2   7       72.74       61.40      5.65 o 
   3   2   7      195.74      194.30     10.83 o 
   4   2   7       28.71       19.53      2.17 o 
   5   2   7      138.23      126.75      8.23 o 
   6   2   7        7.28        4.00      1.05 o 
 -12   3   7       24.70       24.68      3.10 o 
 -11   3   7       59.44       65.81      6.66 o 
 -10   3   7        6.44        7.90      1.84 o 
  -9   3   7      721.97      740.52     20.65 o 
  -8   3   7      186.64      198.82     10.77 o 
  -7   3   7      321.93      344.98     28.37 o 
  -6   3   7      101.17      112.87      8.57 o 
  -5   3   7      207.73      224.68     17.41 o 
  -4   3   7      113.36       94.33      7.31 o 
  -3   3   7      336.47      361.63      8.44 o 
  -2   3   7        3.76        4.02      1.34 o 
  -1   3   7        0.15        3.78      1.46 o 
   0   3   7       16.25       15.11      2.67 o 
   1   3   7       24.69       35.16      3.55 o 
   2   3   7      320.90      362.92     20.94 o 
   3   3   7       33.39       29.03      5.98 o 
   4   3   7        5.24        1.93      0.97 o 
   5   3   7       70.57       70.43      8.67 o 
   6   3   7       39.80       39.85      9.26 o 
 -12   4   7       81.74       93.56      9.86 o 
 -11   4   7        1.72        5.45      1.77 o 
 -10   4   7        8.30        9.35      2.11 o 
  -9   4   7       31.09       30.81      4.80 o 
  -8   4   7      188.29      185.32      8.81 o 
  -7   4   7      265.40      272.66     14.75 o 
  -6   4   7      379.31      371.55     24.27 o 
  -5   4   7       21.23       14.92      1.82 o 
  -4   4   7      233.25      221.59     22.76 o 
  -3   4   7      323.45      311.29     11.23 o 
  -2   4   7     1048.73     1130.42     29.25 o 
  -1   4   7        1.49        2.38      0.80 o 
   0   4   7       84.35       85.60     10.75 o 
   1   4   7        6.44        7.95      1.48 o 
   2   4   7      120.44      111.56      5.93 o 
   3   4   7      118.62      110.15     12.54 o 
   4   4   7       19.96        8.00      9.32 o 
   5   4   7       10.14        7.79      3.56 o 
   6   4   7        0.18        4.40      1.59 o 
 -12   5   7      104.20      103.34     17.96 o 
 -11   5   7       44.49       55.74     10.60 o 
 -10   5   7      205.44      205.40     12.85 o 
  -9   5   7       48.40       37.12      4.01 o 
  -8   5   7        4.32        5.49      1.34 o 
  -7   5   7       56.43       49.90      5.07 o 
  -6   5   7        1.53        5.94      1.73 o 
  -5   5   7        1.68        5.33      1.70 o 
  -4   5   7       42.92       31.05      4.65 o 
  -3   5   7        9.24        6.40      1.06 o 
  -2   5   7      120.00      148.36     10.31 o 
  -1   5   7      137.83      124.44      8.24 o 
   0   5   7        0.07        1.98      1.64 o 
   1   5   7       23.05       29.64      2.75 o 
   2   5   7       17.00       15.84      2.42 o 
   3   5   7       17.80       14.79      2.57 o 
   4   5   7        0.26        1.39      1.22 o 
   5   5   7       22.20       20.57      5.16 o 
 -11   6   7       16.00       14.55      4.90 o 
 -10   6   7       14.08       20.07      6.26 o 
  -9   6   7       78.68       82.96      6.34 o 
  -8   6   7      135.67      110.22     10.82 o 
  -7   6   7        3.06        4.27      2.17 o 
  -6   6   7       72.43       67.86      8.98 o 
  -5   6   7        3.23        6.14      1.49 o 
  -4   6   7       29.14       26.80      4.09 o 
  -3   6   7        0.01        1.57      1.01 o 
  -2   6   7       18.56       21.14      3.22 o 
  -1   6   7       30.23       31.46      7.35 o 
   0   6   7       40.66       44.89      3.94 o 
   1   6   7       81.07       90.08     10.83 o 
   2   6   7        2.58        8.74      2.53 o 
   3   6   7       99.77       92.49      9.77 o 
   4   6   7       13.99       15.54      4.04 o 
   5   6   7       31.82       25.63      5.34 o 
 -11   7   7        5.46        5.36      1.94 o 
 -10   7   7       10.68       11.20      2.70 o 
  -9   7   7      146.83      126.06     11.76 o 
  -8   7   7       26.82       29.80      8.68 o 
  -7   7   7      136.42      129.54      8.10 o 
  -6   7   7       33.30       33.98      6.29 o 
  -5   7   7      252.61      244.23     28.13 o 
  -4   7   7        4.75        5.67      1.68 o 
  -3   7   7       19.77       15.29      2.26 o 
  -2   7   7       27.45       22.77      9.81 o 
  -1   7   7       12.98        8.20      3.70 o 
   0   7   7      171.54      201.08     17.98 o 
   1   7   7       30.77       24.59      3.80 o 
   2   7   7        0.76        4.97      1.31 o 
   3   7   7       59.52       47.51      5.99 o 
   4   7   7       12.70        8.47      1.92 o 
   5   7   7        1.96        3.42      1.44 o 
 -10   8   7        2.19        6.47      2.86 o 
  -9   8   7       69.52       54.09      5.79 o 
  -8   8   7        1.34        4.93      2.53 o 
  -7   8   7      176.85      177.70      8.04 o 
  -6   8   7        0.09        3.77      1.17 o 
  -5   8   7      120.11      144.93     21.53 o 
  -4   8   7       36.13       29.51      4.28 o 
  -3   8   7      229.69      270.77     17.40 o 
  -2   8   7        4.68        2.54      1.83 o 
  -1   8   7       12.21       17.89      6.15 o 
   0   8   7        0.01        2.58      2.72 o 
   1   8   7        6.07        9.05      5.45 o 
   2   8   7        6.93        6.01      2.84 o 
   3   8   7       85.15      101.85     14.10 o 
   4   8   7       50.29       46.64      8.63 o 
 -10   9   7        6.36        5.38      2.04 o 
  -9   9   7       32.68       32.08      4.56 o 
  -8   9   7        9.19       12.16      5.02 o 
  -7   9   7      126.54      115.01     10.66 o 
  -6   9   7       91.09       75.03      8.41 o 
  -5   9   7      241.51      253.06     21.48 o 
  -4   9   7       13.09       24.55      5.07 o 
  -3   9   7       65.75       50.92      6.29 o 
  -2   9   7      168.85      157.81     15.08 o 
  -1   9   7       12.48       15.69      4.08 o 
   0   9   7       65.54       66.36      7.90 o 
   1   9   7        0.02        6.54      2.48 o 
   2   9   7       22.83       17.32      8.54 o 
   3   9   7       70.68       87.13     12.52 o 
  -9  10   7        4.03        3.18      1.42 o 
  -8  10   7      104.38       83.07      9.23 o 
  -7  10   7      115.48      126.05     21.86 o 
  -6  10   7        7.22        2.76      1.87 o 
  -5  10   7        5.52        9.72      3.60 o 
  -4  10   7      190.54      219.81     27.50 o 
  -3  10   7       13.26       17.43      7.23 o 
  -2  10   7        0.70        3.53      1.61 o 
  -1  10   7       34.44       33.72      5.41 o 
   0  10   7       76.91       73.82     23.40 o 
   1  10   7        0.10        6.02      2.48 o 
   2  10   7       19.75       20.43      3.62 o 
  -7  11   7        5.22        3.87      1.65 o 
  -6  11   7       70.52       58.64     12.73 o 
  -5  11   7       16.56       33.84      6.84 o 
  -4  11   7        4.93       13.33      4.85 o 
  -3  11   7       29.07       23.09     11.18 o 
  -2  11   7      112.48      114.52     11.33 o 
  -1  11   7       48.70       61.05      7.77 o 
   0  11   7        0.36       13.56      3.75 o 
   1  11   7        4.33        9.29      3.11 o 
  -6  12   7       12.86       10.50      4.72 o 
  -5  12   7       20.03       13.82     14.31 o 
  -4  12   7       91.67       70.16     12.22 o 
  -3  12   7        0.48        6.96      2.73 o 
  -2  12   7        8.21        8.69      3.85 o 
  -1  12   7       48.92       52.49      9.24 o 
 -11   0   8       81.69       87.92     16.03 o 
 -10   0   8       45.19       38.78      8.93 o 
  -9   0   8       20.07       27.33      7.17 o 
  -8   0   8      494.33      517.16     61.47 o 
  -7   0   8      198.54      181.36     13.06 o 
  -5   0   8      120.72       98.35     18.84 o 
  -4   0   8       46.15       36.40     10.87 o 
  -3   0   8      116.47      123.52     20.64 o 
  -2   0   8       11.35       10.83      4.13 o 
  -1   0   8       19.63       23.20      6.33 o 
   0   0   8       80.61      104.02     15.40 o 
   1   0   8       13.79       18.15      3.66 o 
   2   0   8       13.40       17.56      6.77 o 
   3   0   8      373.07      417.13     16.24 o 
   4   0   8      248.21      192.89     28.14 o 
 -11   1   8        1.25        7.09      2.35 o 
 -10   1   8       85.42       85.61     11.69 o 
  -9   1   8      214.33      222.17     22.84 o 
  -8   1   8      312.60      342.19     16.35 o 
  -7   1   8        9.99       10.14      2.75 o 
  -6   1   8      242.07      262.74     20.97 o 
  -5   1   8      143.09      140.58     11.82 o 
  -4   1   8       15.32       13.73      3.71 o 
  -3   1   8       47.92       68.70      8.58 o 
  -2   1   8      278.77      330.71     21.75 o 
  -1   1   8        4.32        6.25      5.31 o 
   0   1   8       11.70       13.69      3.81 o 
   1   1   8        9.93       15.36      4.87 o 
   2   1   8        0.73        1.23      0.99 o 
   3   1   8      128.21      129.32     10.66 o 
   4   1   8        7.99        5.62      1.52 o 
 -11   2   8       34.83       35.67      6.38 o 
 -10   2   8        6.30        8.00      4.41 o 
  -9   2   8      109.87      114.73     11.07 o 
  -8   2   8        6.71        4.12      2.22 o 
  -7   2   8      600.14      645.48     13.55 o 
  -6   2   8       82.94       90.38     11.12 o 
  -5   2   8       19.10       22.34      4.65 o 
  -4   2   8       15.65       13.31      2.76 o 
  -3   2   8       59.60       57.91     10.81 o 
  -2   2   8       51.48       45.25      8.61 o 
  -1   2   8        6.61        5.31      2.36 o 
   0   2   8        7.54       10.84      2.50 o 
   1   2   8       12.03       14.04      2.16 o 
   2   2   8        3.14        4.92      2.29 o 
   3   2   8        1.54        2.66      1.45 o 
   4   2   8       85.25       81.79     10.30 o 
 -11   3   8       36.30       52.90     12.90 o 
 -10   3   8        5.66        4.98      4.29 o 
  -9   3   8        0.20        4.46      1.93 o 
  -8   3   8       24.94       28.26      4.16 o 
  -7   3   8      219.45      250.31     17.42 o 
  -6   3   8        0.53        5.26      2.29 o 
  -5   3   8       23.78       19.08      3.44 o 
  -4   3   8       36.72       35.86      7.00 o 
  -3   3   8      121.97      120.90      9.54 o 
  -2   3   8        8.08        7.10      2.59 o 
  -1   3   8        2.03        3.69      1.40 o 
   0   3   8       47.18       38.66      4.40 o 
   1   3   8        6.93        8.22      2.31 o 
   2   3   8        0.41        2.60      0.94 o 
   3   3   8        1.12       10.07      3.49 o 
   4   3   8       30.04       32.01      6.78 o 
 -11   4   8       22.81       37.30     14.93 o 
 -10   4   8       68.60       70.25      7.81 o 
  -9   4   8        1.50        6.64      3.34 o 
  -8   4   8       75.77       81.44      7.96 o 
  -7   4   8       22.47       26.31      3.56 o 
  -6   4   8       19.69       17.53      3.95 o 
  -5   4   8        2.40        6.22      2.19 o 
  -4   4   8        9.29       16.15      8.17 o 
  -3   4   8        9.36       11.22      2.16 o 
  -2   4   8       91.95       94.40      7.39 o 
  -1   4   8        0.47        2.48      0.85 o 
   0   4   8        1.63        3.91      1.74 o 
   1   4   8       10.05        5.54      1.88 o 
   2   4   8        4.63        2.18      1.56 o 
   3   4   8       13.70       11.17      3.30 o 
   4   4   8        7.93       16.24      6.48 o 
 -10   5   8        8.60        8.57      2.68 o 
  -9   5   8       31.52       18.36      3.44 o 
  -8   5   8       82.31       72.71      5.94 o 
  -7   5   8       41.08       46.96      6.60 o 
  -6   5   8       15.29       15.16      2.45 o 
  -5   5   8        4.46        6.77      2.33 o 
  -4   5   8        9.64        9.90      2.25 o 
  -3   5   8      161.26      183.46     10.95 o 
  -2   5   8      122.28      138.46      7.76 o 
  -1   5   8       67.03       70.80      5.11 o 
   0   5   8        0.45        1.42      1.19 o 
   1   5   8        3.70        8.41      3.31 o 
   2   5   8        0.06        2.21      2.40 o 
   3   5   8       30.40       25.75      5.62 o 
 -10   6   8       14.16       13.80      5.52 o 
  -9   6   8       61.05       57.79      8.09 o 
  -8   6   8       66.42       62.47      7.21 o 
  -7   6   8       14.86        7.69      2.89 o 
  -6   6   8       74.85       70.26      5.16 o 
  -5   6   8       65.33       54.63      6.46 o 
  -4   6   8       11.12       10.43      1.65 o 
  -3   6   8       28.94       25.23      5.09 o 
  -2   6   8       64.18       60.48      7.52 o 
  -1   6   8      369.88      448.67     41.18 o 
   0   6   8       40.79       26.03      5.49 o 
   1   6   8       30.21       32.44      6.28 o 
   2   6   8       11.97       11.97      5.12 o 
   3   6   8       12.64       14.27      3.77 o 
  -9   7   8       24.50       24.36      3.70 o 
  -8   7   8        0.94        5.97      2.13 o 
  -7   7   8        9.45        9.62      2.37 o 
  -6   7   8      127.47      117.38     11.17 o 
  -5   7   8       22.55       19.82      4.19 o 
  -4   7   8       49.53       61.32     11.43 o 
  -3   7   8       26.30       28.57      5.12 o 
  -2   7   8      171.16      179.01     15.27 o 
  -1   7   8       78.57       95.85     13.30 o 
   0   7   8        0.69        7.73      2.64 o 
   1   7   8        0.05        3.28      2.21 o 
   2   7   8        0.31        2.52      2.07 o 
  -8   8   8        0.19        4.35      3.26 o 
  -7   8   8       22.55       18.78     11.05 o 
  -6   8   8        6.63        8.26      2.12 o 
  -5   8   8        5.43       10.76      3.33 o 
  -4   8   8        4.56        2.74      1.88 o 
  -3   8   8       42.66       36.78      8.38 o 
  -2   8   8       27.26       24.02      6.40 o 
  -1   8   8       81.82       90.64      9.79 o 
   0   8   8       53.57       64.87     15.20 o 
   1   8   8        2.89        9.15      2.75 o 
  -7   9   8        0.06        4.94      2.58 o 
  -6   9   8       19.42       13.78     12.95 o 
  -5   9   8       20.35       15.15     13.87 o 
  -4   9   8       36.68       26.37      4.40 o 
  -3   9   8       10.63       13.05      3.31 o 
  -2   9   8      224.20      248.51     29.21 o 
  -1   9   8       25.53       18.43      5.62 o 
   0   9   8       67.98       76.12      6.47 o 
  -5  10   8       15.84       10.28      2.86 o 
  -4  10   8       43.62       48.87      6.97 o 
  -3  10   8      167.30      203.68     14.14 o 
  -2  10   8       55.39       60.27     18.93 o 
  -9   1   9        0.78        8.99      8.05 o 
  -8   1   9        4.32       17.79      4.06 o 
  -7   1   9        1.60        3.16      2.65 o 
  -6   1   9       46.23       44.01      7.77 o 
  -5   1   9       58.32       50.81      6.19 o 
  -4   1   9       24.55       19.87      6.33 o 
  -3   1   9        8.50       15.50      3.69 o 
  -2   1   9       92.41       84.00     10.52 o 
  -1   1   9        0.00        2.65      2.24 o 
   0   1   9        3.50        4.23      2.44 o 
   1   1   9        8.00        3.87      1.36 o 
  -9   2   9       12.46       29.08      6.34 o 
  -8   2   9       92.67      109.35     14.71 o 
  -7   2   9       16.35       23.01      4.62 o 
  -6   2   9        3.92        4.45      4.37 o 
  -5   2   9       50.84       56.35      6.73 o 
  -4   2   9        5.48        9.30      2.90 o 
  -3   2   9       24.00       27.82     11.36 o 
  -2   2   9       12.73       15.24      3.29 o 
  -1   2   9       47.07       36.81      6.63 o 
   0   2   9        0.02        5.35      3.55 o 
   1   2   9       58.02       49.94     11.93 o 
  -9   3   9       19.31        9.25      9.07 o 
  -8   3   9      215.88      212.31     24.93 o 
  -7   3   9       91.44       93.11     19.35 o 
  -6   3   9      113.58      125.25     15.14 o 
  -5   3   9       46.24       58.84     15.60 o 
  -4   3   9       98.26       83.42     11.97 o 
  -3   3   9       70.79       73.96     11.38 o 
  -2   3   9        0.64        1.92      3.49 o 
  -1   3   9       97.61       92.16     17.27 o 
   0   3   9       41.58       50.16     14.56 o 
   1   3   9        0.73        7.76      4.61 o 
  -8   4   9        2.63        6.66      3.06 o 
  -7   4   9       37.83       23.06      4.04 o 
  -6   4   9       75.74       74.45     12.22 o 
  -5   4   9       45.20       50.01      8.20 o 
  -4   4   9        2.98        6.04      2.46 o 
  -3   4   9       14.69       16.94      6.44 o 
  -2   4   9       43.88       22.68      6.18 o 
  -1   4   9       11.79       12.29      6.33 o 
   0   4   9      142.67      175.47     46.32 o 
  -8   5   9        7.25       15.11      4.21 o 
  -7   5   9       22.38       14.54      3.51 o 
  -6   5   9       34.16       28.73      8.07 o 
  -5   5   9       16.00        9.73      5.67 o 
  -4   5   9      118.85      117.44     28.17 o 
  -3   5   9        8.83        9.88      3.81 o 
  -2   5   9        4.15        3.29      1.83 o 
  -1   5   9       66.17       77.20     20.42 o 
   0   5   9        8.04        6.26      4.39 o 
  -7   6   9       93.34      134.90     17.34 o 
  -6   6   9       18.48       29.45     14.38 o 
  -5   6   9        1.58        4.17      2.30 o 
  -4   6   9       17.66       21.51      8.27 o 
  -3   6   9       32.58       40.03      9.95 o 
  -2   6   9        6.98       11.38      5.52 o 
  -1   6   9        3.50        3.88      6.81 o 
  -5   7   9       22.91       37.47      8.38 o 
  -4   7   9        3.94        4.90      3.33 o 
  -3   7   9       45.50       48.37      9.99 o 
                                                 
